# Supplementary material for: Triclosan Resistome from Metagenome Reveals Diverse Enoyl Acyl Carrier Protein Reductases and Selective Enrichment of Triclosan Resistance Genes
Source: Sci Rep. 2016 Aug 31;6:32322. doi: 10.1038/srep32322 (PMC5006077; doi:10.1038/srep32322)
Supplement: Supplementary Data 1 [file srep32322-s2.xls]

## Sheet: 372 strains human associated
Human associated pathogenic and non-pathogenic bacteria
						Presence/absence of amino acid substitutions found in Metagenomic ENRs
No.	Accession numbers of FabI ENRs	Organism/ Genome-name	Pathogenicity	Pathogenic condition/characteristics of the oraganism	Identity (% ) with prototypic E. coli FabI ENR	G93-A, G93-S	F203-A, F203-C
1	AAP25190.1	Bacillus anthracis str. Ames	Human Pathogen	Etiologic agent of anthrax	47	G93-A,	F
2	AAW90291.1	Neisseria gonorrhoeae FA 1090	Human Pathogen	Gonorrhea	60	G	F
3	ABD30072.1	Staphylococcus aureus subsp. aureus NCTC 8325	Humans and other mammals	Opportunistic and nosocomial infections	44	G93-A,	F
4	AAF40779.1	Neisseria meningitidis MC58	Human Pathogen	Septicemia and meningitis	60	G	F
5	AAL20618.1	Salmonella enterica subsp. enterica serovar Typhimurium str. LT2	Human Pathogen	Enteric infections (food poisoning)	97	G	F
6	ABB61513.1	Shigella dysenteriae Sd197	Human Pathogen	Bacillary dysentery	99	G	F
7	ABB66374.1	Shigella boydii Sb227	Human Pathogen	Dysentery	99	G	F
8	AAZ88526.1	Shigella sonnei Ss046	Human Pathogen	Dysentery	99	G	F
9	AAN42904.1	Shigella flexneri 2a str. 301	Human Pathogen	Enteric disease	99	G	F
10	AAO80145	Enterococcus faecalis V583	Human Pathogen	Endocarditis, bacteremia, urinary tract infections, and other infections	47	G	F203-Y
11	EEV38786.1	Enterococcus casseliflavus EC20	Human Pathogen	Opportunistic infections	49	G93-A,	F203-Y
12	EIC13359	Kingella kingae PYKK081	Human Pathogen	Spondylodiscitis and other infections	57	G93-A,	F
13	WP_004342023	Prevotella	Human Pathogen	Anaerobic infections of the respiratory tract.	27	G	F203-I
14	AGC91061.1	Staphylococcus warneri SG1	Human Pathogen	Opportunistic pathogen in immunocompromised patients.	44	G93-A,	F
15	AAO04309.1	Staphylococcus epidermidis ATCC 12228	Human Pathogen	Common skin bacterium, can led to Nosocomial (hospital-acquired) infections	44	G93-A,	F
16	AAG05195.1	Pseudomonas aeruginosa PAO1	Human Pathogen	Opportunistic pathogen	69	G	F
17	BAE05256.1	Staphylococcus haemolyticus JCSC1435	Human Pathogen	Opportunistic infections	44	G93-A,	F
18	BAE18919.1	Staphylococcus saprophyticus subsp. saprophyticus ATCC 15305	Humans and other mammals	Urinary tract infections	42	G93-A,	F203-L
19	AID00981.1	Staphylococcus xylosus	Humans and Animal pathogen	Opportunistic infections	44	G93-A,	F
20	CBH48300.1	Rhodococcus equi 103S	Humans and Animal pathogen	Facultative intracellular pathoge, mostly in immunocompromised patients	32	G93-A,	F203-D
21	ABO10987.2	Acinetobacter baumannii ATCC 17978	Human Pathogen	Causes opportunistic infections in hospitals	65	G	F
22	AAK02266.1	Pasteurella multocida subsp. multocida str. Pm70	Humans, swine and poultry	Opportunistic pathogen	82	G93-A,	F
23	CAF26942.1	Bartonella henselae str. Houston-1	Human Pathogen	Cat scratch fever	47	G	F203-A
24	CAF27240.1	Bartonella henselae str. Houston-1	Human Pathogen	Cat scratch fever	50	G	F
25	CAF25626.1	Bartonella quintana str. Toulouse	Human Pathogen	Trench fever	47	G	F203-A
26	CAF25850.1	Bartonella quintana str. Toulouse	Human Pathogen	Trench fever	50	G	F
27	ABM44560.1	Bartonella bacilliformis KC583	Human Pathogen	Carrion's disease	46	G	F203-A
28	AEW60892.1	Klebsiella pneumoniae subsp. pneumoniae HS11286	Human Pathogen	Opportunistic pathogen that causes multiple hospital-acquired infections	93	G	F
29	CAG45415.1	Francisella tularensis subsp. tularensis SCHU S4	Humans and other animals	Tularemia	59	G93-A,	F
30	CAH36206.1	Burkholderia pseudomallei K96243	Humans	Opportunistic pathogen	63	G	F
31	ACX82463.1	Aggregatibacter actinomycetemcomitans D11S-1	Humans	Periodontis	74	G93-A,	F
32	AFJ07987.1	Prevotella intermedia 17	Humans	Periodontal disease and gingivitis	28	G	F203-M
33	WP_004342023.1	Prevotella	Humans	Periodontal disease and gingivitis	27	G	F
34	AAT83279.1	Propionibacterium acnes KPA171202	Humans	Acne causing bacterium	33	G	F203-A
35	WP_028702329.1	Propionibacterium jensenii	normal human skin associated bacteria	Produce propionic acid	33	G93-A,	F203-A
36	ERF58481.1	Propionibacterium granulosum DSM 20700	Humans	Prosthetic joint infection	32	G93-A,	F203-A
37	AGJ77278.1	Propionibacterium avidum 44067	Humans	Implicated in splenic abscess perianal abscess, bilateral breast abscess and even from osteomyelitis	34	G93-A,	F203-A
38	ACU93041.1	Capnocytophaga ochracea DSM 7271	Humans	Associated with juvenile and adult periodontitis and other infections	29	G	F
39	ACS96806.1	Aggregatibacter aphrophilus NJ8700	Humans	Endocarditis	75	G93-A,	F
40	AAC23379.1	Haemophilus influenzae Rd KW20	Humans	Causes respiratory tract infections primarily in children	75	G93-A,	F
41	CBW15989.1	Haemophilus parainfluenzae T3T1	Humans	Endocarditis in children	76	G93-A,	F
42	ABJ64060.1	Lactobacillus brevis ATCC 367	Normal flora of oral cavity, vagina and intestine of humans and animals	Lactic acid production	45	G93-A,	F203-H
43	AEB73909.1	Lactobacillus buchneri NRRL B-30929	Normal flora of oral cavity	Lactic acid production	47	G93-A,	F203-H
44	ABD99271.1	Lactobacillus salivarius UCC118	Oral and gastrointestinal tract bacterium	Lactic acid production	50	G93-A,	F203-H
45	BAG26656.1	Lactobacillus fermentum IFO 3956	Normal flora of oral cavity, vagina and intestine of humans and animals	A probiotic bacterium	47	G93-A,	F203-H
46	CDM13251.1	Staphylococcus epidermidis PM221	Human Pathogen	Common skin bacterium, can led to Nosocomial (hospital-acquired) infections	44	G93-A,	F
47	AAO80145.1	Enterococcus faecalis V583	Humans	Nosocomial infections	47	G93-A,	F
48	AFK58919.1	Enterococcus faecium DO	Found in the intestines of humans and other mammals	Cause opportunistic infections	45	G93-A,	F203-Y
49	ADG61343	Moraxella catarrhalis BBH18	Humans	Casual agent of a variety of human respiratory infections.	57	G	F
50	ACV06380.1	Kytococcus sedentarius DSM 20547	Normal flora of human skin	Implicated in pitted keratolysis, pneumonia, and other opportunistic infections	35	G	F
51	AIC39561.1	Bacillus subtilis subsp. subtilis str. JH642	Model organism, rarely pathogenic to humans	Can potentially cause septicimia in immunocompromised persons	52	G	F
52	CCP44244.1	Mycobacterium tuberculosis H37Rv	Humans	Tuberculosis	33	G	F203-Q
53	AAK45796.1	Mycobacterium tuberculosis CDC1551	Humans	Tuberculosis	33	G	F203-Q
54	ABQ73238.1	Mycobacterium tuberculosis H37Ra	Humans	Tuberculosis	33	G	F203-Q
55	ABR05856.1	Mycobacterium tuberculosis F11	Humans	Tuberculosis	33	G	F203-Q
56	ACT25572.1	Mycobacterium tuberculosis KZN 1435	Humans	Tuberculosis	33	G	F203-Q
57	EBA41914.1	Mycobacterium tuberculosis str. Haarlem	Humans	Tuberculosis	33	G	F203-Q
58	AEB04637.1	Mycobacterium tuberculosis KZN 4207	Humans	Tuberculosis	33	G	F203-Q
59	AFM49886.1	Mycobacterium tuberculosis KZN 605	Humans	Tuberculosis	33	G	F203-Q
60	AFM49886.1	Mycobacterium tuberculosis CTRI-2	Humans	Tuberculosis	33	G	F203-Q
61	CCG11365.1	Mycobacterium tuberculosis 7199-99	Humans	Tuberculosis	33	G	F203-Q
62	BAL65448.1	Mycobacterium tuberculosis str. Erdman = ATCC 35801	Humans	Tuberculosis	33	G	F203-Q
63	AGM00014.1	Mycobacterium tuberculosis CCDC5079	Humans	Tuberculosis	33	G	F203-Q
64	AHJ42231.1	Mycobacterium tuberculosis HKBS1	Humans	Tuberculosis	33	G	F203-Q
65	AHJ46385.1	Mycobacterium tuberculosis BT2	Humans	Tuberculosis	33	G	F203-Q
66	AHJ54669.1	Mycobacterium tuberculosis CCDC5180	Humans	Tuberculosis	33	G	F203-Q
67	CDM09778.1	Mycobacterium tuberculosis 49-02	Humans	Tuberculosis	33	G	F203-Q
68	BAQ05475.1	Mycobacterium tuberculosis str. Kurono	Humans	Tuberculosis	33	G	F203-Q
69	ADD99047.1	Propionibacterium acnes SK137	Humans	Acne causing bacterium	33	G	F
70	AEE72777.1	Propionibacterium acnes 266	Humans	Acne causing bacterium	33	G	F
71	AEH29861.1	Propionibacterium acnes 6609	Humans	Acne causing bacterium	33	G	F
72	AER04663.1	Propionibacterium acnes ATCC 11828	Humans	Acne causing bacterium	34	G	F
73	AEW79603.1	Propionibacterium acnes TypeIA2 P.acn33	Humans	Acne causing bacterium	33	G	F
74	AEW81847.1	Propionibacterium acnes TypeIA2 P.acn17	Humans	Acne causing bacterium	33	G	F
75	AEW84112.1	Propionibacterium acnes TypeIA2 P.acn31	Humans	Acne causing bacterium	33	G	F
76	AFU41365.1	Propionibacterium acnes C1	Humans	Acne causing bacterium	33	G	F
77	AGJ79495.1	Propionibacterium acnes HL096PA1	Humans	Acne causing bacterium	33	G	F
78	AID36206.1	Propionibacterium acnes hdn-1	Humans	Acne causing bacterium	33	G	F
79	AAD07262.1	Helicobacter pylori 26695	Humans	Gastritis, gastric ulcers, duodenal ulcers and stomach cancer.	46	G93-A,	F
80	AAD05765.1	Helicobacter pylori J99	Humans	Gastritis, gastric ulcers, duodenal ulcers and stomach cancer.	45	G93-A,	F
81	ACX97410.1	Helicobacter pylori 51	Humans	Gastritis, gastric ulcers, duodenal ulcers and stomach cancer.	46	G93-A,	F
82	ABF84256.1	Helicobacter pylori HPAG1	Humans	Gastritis, gastric ulcers, duodenal ulcers and stomach cancer.	46	G93-A,	F
83	ACD47657.1	Helicobacter pylori Shi470	Humans	Gastritis, gastric ulcers, duodenal ulcers and stomach cancer.	46	G93-A,	F
84	ACI26946.1	Helicobacter pylori G27	Humans	Gastritis, gastric ulcers, duodenal ulcers and stomach cancer.	46	G93-A,	F
85	ACJ07356.1	Helicobacter pylori P12	Humans	Gastritis, gastric ulcers, duodenal ulcers and stomach cancer.	45	G93-A,	F
86	ACX98822.1	Helicobacter pylori 52	Humans	Gastritis, gastric ulcers, duodenal ulcers and stomach cancer.	46	G93-A,	F
87	CAX28743.1	Helicobacter pylori B38	Humans	Gastritis, gastric ulcers, duodenal ulcers and stomach cancer.	46	G93-A,	F
88	ADI34305.1	Helicobacter pylori v225d	Humans	Gastritis, gastric ulcers, duodenal ulcers and stomach cancer.	46	G93-A,	F
89	ADN79335.1	Helicobacter pylori 908	Humans	Gastritis, gastric ulcers, duodenal ulcers and stomach cancer.	46	G93-A,	F
90	ADO01811.1	Helicobacter pylori SJM180	Humans	Gastritis, gastric ulcers, duodenal ulcers and stomach cancer.	46	G93-A,	F
91	ADO06444.1	Helicobacter pylori PeCan4	Humans	Gastritis, gastric ulcers, duodenal ulcers and stomach cancer.	45	G93-A,	F
92	ADO03373.1	Helicobacter pylori Cuz20	Humans	Gastritis, gastric ulcers, duodenal ulcers and stomach cancer.	46	G93-A,	F
93	ADO04944.1	Helicobacter pylori Sat464	Humans	Gastritis, gastric ulcers, duodenal ulcers and stomach cancer.	46	G93-A,	F
94	ADU40574.1	Helicobacter pylori 35A	Humans	Gastritis, gastric ulcers, duodenal ulcers and stomach cancer.	46	G93-A,	F
95	ADU80427.1	Helicobacter pylori India7	Humans	Gastritis, gastric ulcers, duodenal ulcers and stomach cancer.	45	G93-A,	F
96	ADU81049.1	Helicobacter pylori Gambia94/24	Humans	Gastritis, gastric ulcers, duodenal ulcers and stomach cancer.	45	G93-A,	F
97	ADU82646.1	Helicobacter pylori Lithuania75	Humans	Gastritis, gastric ulcers, duodenal ulcers and stomach cancer.	46	G93-A,	F
99	ADU84220.1	Helicobacter pylori SouthAfrica7	Humans	Gastritis, gastric ulcers, duodenal ulcers and stomach cancer.	46	G93-A,	F
100	ADZ49280.1	Helicobacter pylori 2017	Humans	Gastritis, gastric ulcers, duodenal ulcers and stomach cancer.	46	G93-A,	F
101	ADZ50879.1	Helicobacter pylori 2018	Humans	Gastritis, gastric ulcers, duodenal ulcers and stomach cancer.	46	G93-A,	F
102	AEE69853.1	Helicobacter pylori 83	Humans	Gastritis, gastric ulcers, duodenal ulcers and stomach cancer.	46	G93-A,	F
103	AEN14843.1	Helicobacter pylori Puno120	Humans	Gastritis, gastric ulcers, duodenal ulcers and stomach cancer.	45	G93-A,	F
104	AEN17905.1	Helicobacter pylori Puno135	Humans	Gastritis, gastric ulcers, duodenal ulcers and stomach cancer.	46	G93-A,	F
105	AEN16406.1	Helicobacter pylori SNT49	Humans	Gastritis, gastric ulcers, duodenal ulcers and stomach cancer.	46	G93-A,	F
106	AFF20686.1	Helicobacter pylori ELS37	Humans	Gastritis, gastric ulcers, duodenal ulcers and stomach cancer.	46	G93-A,	F
107	AFI06904.1	Helicobacter pylori HUP-B14	Humans	Gastritis, gastric ulcers, duodenal ulcers and stomach cancer.	45	G93-A,	F
108	AFJ81209.1	Helicobacter pylori XZ274	Humans	Gastritis, gastric ulcers, duodenal ulcers and stomach cancer.	46	G93-A,	F
109	BAJ54798.1	Helicobacter pylori F16	Humans	Gastritis, gastric ulcers, duodenal ulcers and stomach cancer.	45	G93-A,	F
110	BAJ57196.1	Helicobacter pylori F30	Humans	Gastritis, gastric ulcers, duodenal ulcers and stomach cancer.	46	G93-A,	F
111	BAJ57785.1	Helicobacter pylori F32	Humans	Gastritis, gastric ulcers, duodenal ulcers and stomach cancer.	46	G93-A,	F
112	BAJ59287.1	Helicobacter pylori F57	Humans	Gastritis, gastric ulcers, duodenal ulcers and stomach cancer.	46	G93-A,	F
113	AFH97352.1	Helicobacter pylori Shi417	Humans	Gastritis, gastric ulcers, duodenal ulcers and stomach cancer.	46	G93-A,	F
114	AFH98898.1	Helicobacter pylori Shi169	Humans	Gastritis, gastric ulcers, duodenal ulcers and stomach cancer.	46	G93-A,	F
115	AFI00425.1	Helicobacter pylori Shi112	Humans	Gastritis, gastric ulcers, duodenal ulcers and stomach cancer.	46	G93-A,	F
116	AFI01985.1	Helicobacter pylori PeCan18	Humans	Gastritis, gastric ulcers, duodenal ulcers and stomach cancer.	45	G93-A,	F
117	AFV41415.1	Helicobacter pylori 26695	Humans	Gastritis, gastric ulcers, duodenal ulcers and stomach cancer.	46	G93-A,	F
118	AFV43009.1	Helicobacter pylori Rif1	Humans	Gastritis, gastric ulcers, duodenal ulcers and stomach cancer.	46	G93-A,	F
119	AFV44604.1	Helicobacter pylori Rif2	Humans	Gastritis, gastric ulcers, duodenal ulcers and stomach cancer.	46	G93-A,	F
120	AFX90609.1	Helicobacter pylori Aklavik117	Humans	Gastritis, gastric ulcers, duodenal ulcers and stomach cancer.	46	G93-A,	F
121	AAW54018.1	Staphylococcus epidermidis RP62A	Humans	Common skin bacterium, can led to Nosocomial (hospital-acquired) infections	44	G93-A,	F
122	AJP24315.1	Staphylococcus epidermidis	Humans	Common skin bacterium, can led to Nosocomial (hospital-acquired) infections	44	G93-A,	F
123	WP_002439142.1	Staphylococcus epidermidis	Humans	Common skin bacterium, can led to Nosocomial (hospital-acquired) infections	45	G93-A,	F
124	WP_002446109.1	Staphylococcus epidermidis	Humans	Common skin bacterium, can led to Nosocomial (hospital-acquired) infections	45	G93-A,	F
125	WP_001829254.1	Staphylococcus epidermidis	Humans	Common skin bacterium, can led to Nosocomial (hospital-acquired) infections	44	G93-A,	F
126	WP_002457140.1	Staphylococcus epidermidis	Humans	Common skin bacterium, can led to Nosocomial (hospital-acquired) infections	44	G93-A,	F
127	AAL20618.1	Salmonella enterica subsp. enterica serovar Typhimurium str. LT2	Humans	Enteric infections (food poisoning)	98	G	F
128	CAD01621.1	Salmonella enterica subsp. enterica serovar Typhi str. CT18	Humans	Enteric infections (food poisoning)	98	G	F
129	AAO69240.1	Salmonella enterica subsp. enterica serovar Typhi str. Ty2	Humans	Enteric infections (food poisoning)	98	G	F
130	AAX65600.1	Salmonella enterica subsp. enterica serovar Choleraesuis str. SC-B67	Humans	Enteric infections (food poisoning)	98	G	F
131	CAR32910.1	Salmonella enterica subsp. enterica serovar Enteritidis str. P125109	Humans	Enteric infections (food poisoning)	98	G	F
132	CAR37286.1	Salmonella enterica subsp. enterica serovar Gallinarum str. 287/91	Humans	Enteric infections (food poisoning)	98	G	F
133	AAV77138.1	Salmonella enterica subsp. enterica serovar Paratyphi A str. ATCC 9150	Humans	Enteric infections (food poisoning)	98	G	F
134	ACF62773.1	Salmonella enterica subsp. enterica serovar Newport str. SL254	Humans	Enteric infections (food poisoning)	98	G	F
135	ACN46168.1	Salmonella enterica subsp. enterica serovar Paratyphi C str. RKS4594	Humans	Enteric infections (food poisoning)	98	G	F
136	ACF67141.1	Salmonella enterica subsp. enterica serovar Heidelberg str. SL476	Humans	Enteric infections (food poisoning)	98	G	F
137	ACF92697.1	Salmonella enterica subsp. enterica serovar Schwarzengrund str. CVM19633	Humans	Enteric infections (food poisoning)	98	G	F
138	ABJ10992.1	Pseudomonas aeruginosa UCBPP-PA14]	Humans	Opportunistic pathogen	69	G	F
139	ABR81981.1	Pseudomonas aeruginosa PA7	Humans	Opportunistic pathogen	69	G	F
140	CAW28248.1	Pseudomonas aeruginosa LESB58	Humans	Opportunistic pathogen	69	G	F
141	AEO75721.1	Pseudomonas aeruginosa M18	Humans	Opportunistic pathogen	69	G	F
142	BAK89570.1	Pseudomonas aeruginosa NCGM2.S1	Humans	Opportunistic pathogen	69	G	F
143	AGO39568.1	Pseudomonas aeruginosa RP73	Humans	Opportunistic pathogen	69	G	F
144	CAI80565.1	Staphylococcus aureus RF122	Humans	Opportunistic and nosocomial infections	44	G93-A,	F
145	CAQ49433.1	Staphylococcus aureus subsp. aureus ST398	Humans	Opportunistic and nosocomial infections	44	G93-A,	F
146	BAB42110.1	Staphylococcus aureus subsp. aureus N315	Humans	Opportunistic and nosocomial infections	44	G93-A,	F
147	BAB57173.1	Staphylococcus aureus subsp. aureus Mu50	Humans	Opportunistic and nosocomial infections	44	G93-A,	F
148	BAF77888.1	Staphylococcus aureus subsp. aureus Mu3	Humans	Opportunistic and nosocomial infections	44	G93-A,	F
149	BAF67153.1	Staphylococcus aureus subsp. aureus str. Newman	Humans	Opportunistic and nosocomial infections	44	G93-A,	F
150	WP_004277970	Campylobacter upsaliensi	Humans	Causes gastrointestinal disease	46	G93-A,	F
151	WP_004275608.1	Campylobacter upsaliensis	Humans	Causes gastrointestinal disease	46	G93-A,	F
152	AHK77348.1	Campylobacter coli RM4661	Humans	Causes gastrointestinal disease	47	G93-A,	F
153	AGV09499.1	Campylobacter coli CVM N29710	Humans	Causes gastrointestinal disease	47	G93-A,	F
154	AGZ21779.1	Campylobacter coli 15-537360	Humans	Causes gastrointestinal disease	47	G93-A,	F
155	AHK72740.1	Campylobacter coli RM1875	Humans	Causes gastrointestinal disease	47	G93-A,	F
156	AHK74642.1	Campylobacter coli RM5611	Humans	Causes gastrointestinal disease	47	G93-A,	F
157	AJW58801.1	Campylobacter coli	Humans	Causes gastrointestinal disease	47	G93-A,	F
158	CDG56967.1	Campylobacter coli 76339	Humans	Causes gastrointestinal disease	48	G93-A,	F
159	AHY40590.1	Campylobacter jejuni subsp. jejuni CG8421	Humans	Causes food poisoning	47	G93-A,	F
160	ADT73198.1	Campylobacter jejuni subsp. jejuni S3	Humans	Causes food poisoning	47	G93-A,	F
161	AFU43434.1	Campylobacter jejuni subsp. jejuni PT14	Humans	Causes food poisoning	47	G93-A,	F
162	CCK67486.1	Campylobacter jejuni subsp. jejuni NCTC 11168-BN148	Humans	Causes food poisoning	47	G93-A,	F
163	AGQ94557.1	Campylobacter jejuni 32488	Humans	Causes food poisoning	47	G93-A,	F
164	CAL35509.1	Campylobacter jejuni subsp. jejuni NCTC 11168 = ATCC 700819	Humans	Causes food poisoning	47	G93-A,	F
165	AAW36020.1	Campylobacter jejuni RM1221	Humans	Causes food poisoning	47	G93-A,	F
166	ABS43780.1	Campylobacter jejuni subsp. doylei 269.97	Humans	Causes food poisoning	47	G93-A,	F
167	ABV52912.1	Campylobacter jejuni subsp. jejuni 81116	Humans	Causes food poisoning	47	G93-A,	F
168	ADC28967.1	Campylobacter jejuni subsp. jejuni IA3902	Humans	Causes food poisoning	47	G93-A,	F
169	ADN91547.1	Campylobacter jejuni subsp. jejuni M1	Humans	Causes food poisoning	47	G93-A,	F
170	WP_013544490.1	Bartonella clarridgeiae	Humans	Causative agent of cat scratch fever	46	G	F203-A
171	WP_013544771.1	Bartonella clarridgeiae	Humans	Causative agent of cat scratch fever	50	G	F
172	WP_035005553.1	Bartonella rochalimae	Humans	Possible human pathogen	47	G	F203-A
173	WP_035007079.1	Bartonella rochalimae	Humans	Possible human pathogen	50	G	F
174	WP_003787635.1	Kingella kingae	Humans	Spondylodiscitis and other infections	57	G93-A,	F
175	WP_003791040.1	Kingella kingae	Humans	Spondylodiscitis and other infections	57	G93-A,	F
176	WP_038307191.1	Kingella kingae	Humans	Spondylodiscitis and other infections	57	G93-A,	F
177	ACC55855.1	Acinetobacter baumannii ACICU	Humans	Causes opportunistic infections in hospitals	66	G	F
178	ACJ58852.1	Acinetobacter baumannii AB307-0294	Humans	Causes opportunistic infections in hospitals	66	G	F
179	ACJ40037.1	Acinetobacter baumannii AB0057	Humans	Causes opportunistic infections in hospitals	66	G	F
180	CAM88052.1	Acinetobacter baumannii AYE	Humans	Causes opportunistic infections in hospitals	66	G	F
181	ADX02211.1	Acinetobacter baumannii 1656-2	Humans	Causes opportunistic infections in hospitals	66	G	F
182	ADX91009.1	Acinetobacter baumannii TCDC-AB0715	Humans	Causes opportunistic infections in hospitals	66	G	F
183	AEP05034.1	Acinetobacter baumannii MDR-ZJ06	Humans	Causes opportunistic infections in hospitals	66	G	F
184	AHX29124.1	Acinetobacter baumannii AC12	Humans	Causes opportunistic infections in hospitals	66	G	F
185	AFU36879.1	Acinetobacter baumannii TYTH-1	Humans	Causes opportunistic infections in hospitals	66	G	F
186	AHX65606.1	Acinetobacter baumannii AC30	Humans	Causes opportunistic infections in hospitals	66	G	F
187	AIA53433.1	Acinetobacter baumannii	Humans	Causes opportunistic infections in hospitals	66	G	F
188	ABD43869.1	Anaplasma phagocytophilum str. HZ	Humans	Causative agent for granulocytic anaplasmosis	43	G93-A	F
189	AGR78811.1	Anaplasma phagocytophilum str. HZ2	Humans	Causative agent for granulocytic anaplasmosis	43	G93-A	F
190	AGR80058.1	Anaplasma phagocytophilum str. JM	Humans	Causative agent for granulocytic anaplasmosis	43	G93-A	F
191	ABV68349.1	Arcobacter butzleri RM4018	Humans	Causes gastroenteritis in humans	48	G93-A	F
192	AGR78308.1	Arcobacter butzleri 7h1h	Humans	Causes gastroenteritis in humans	48	G93-A	F
193	BAK71647.1	Arcobacter butzleri ED-1	Humans	Causes gastroenteritis in humans	48	G93-A	F
194	AAS40268.1	Bacillus cereus ATCC 10987	Humans	Soil microorganism that can cause food poisoning	47	G93-A	F
195	ACM11714.1	Bacillus cereus Q1	Humans	Soil microorganism that can cause food poisoning	47	G93-A	F
196	ACJ77860.1	Bacillus cereus AH187	Humans	Soil microorganism that can cause food poisoning	47	G93-A	F
197	ACK59754.1	Bacillus cereus B4264	Humans	Soil microorganism that can cause food poisoning	47	G93-A	F
198	AAU19133.1	Bacillus cereus E33L	Humans	Soil microorganism that can cause food poisoning	47	G93-A	F
199	BAD47722.1	Bacteroides fragilis YCH46	Humans	Pathogenic if enters the bloodstream	28	G	F203-M
200	CAH06637.1	Bacteroides fragilis NCTC 9343	Humans	Pathogenic if enters the bloodstream	28	G	F203-M
201	CBW21521.1	Bacteroides fragilis 638R	Humans	Pathogenic if enters the bloodstream	28	G	F203-M
202	AKA50977.1	Bacteroides fragilis	Humans	Pathogenic if enters the bloodstream	28	G	F203-M
203	WP_008759864.1	Bacteroides	Humans	Opportunistic pathogens	28	G	F203-M
204	AAO79293.1	Bacteroides thetaiotaomicron VPI-5482	Humans	Opportunistic pathogens	28	G	F203-M
205	WP_005845903.1	Bacteroides vulgatus ATCC 8482	Humans	Opportunistic pathogens	29	G	F203-M
206	WP_005845903.1	Bacteroides	Humans	Opportunistic pathogens	29	G	F203-M
207	ABM44560.1	Bartonella bacilliformis KC583	Humans	Opportunistic pathogens	46	G	F203-A
208	WP_035454873.1	Bartonella bacilliformis	Humans	Opportunistic pathogens	46	G	F203-A
209	WP_005766404.1	Bartonella bacilliformis	Humans	Opportunistic pathogens	50	G	F
210	CAF27240.1	Bartonella henselae str. Houston-1	Humans	Cat scratch fever	50	G	F
211	CAF26942.1	Bartonella henselae str. Houston-1	Humans	Cat scratch fever	50	G	F203-A
212	CDO46431.1	Bartonella henselae	Humans	Cat scratch fever	50	G	F
213	CDO46159.1	Bartonella henselae	Humans	Cat scratch fever	50	G	F203-A
214	CDO39527.1	Bartonella henselae	Humans	Cat scratch fever	50	G	F203-A
215	WP_011178948.1	Bartonella quintana	Humans	Respiratory tract infections	47	G	F203-A
216	AFR26076.1	Bartonella quintana RM-11	Humans	Respiratory tract infections	50	G	F
217	AFR25859.1	Bartonella quintana RM-11	Humans	Respiratory tract infections	47	G	F203-A
218	CAF25850.1	Bartonella quintana str. Toulouse	Humans	Respiratory tract infections	50	G	F
219	CAF25626.1	Bartonella quintana str. Toulouse	Humans	Respiratory tract infections	47	G	F203-A
220	WP_010927888.1	Bordetella parapertussis	Humans	Respiratory tract infections	42	G93-A	F
221	WP_010929269.1	Bordetella parapertussis	Humans	Causative agent of whooping cough	64	G	F
222	CCJ62766.1	Bordetella pertussis 18323	Humans	Causative agent of whooping cough	42	G93-A	F
223	CCJ61642.1	Bordetella pertussis 18323	Humans	Causative agent of whooping cough	65	G	F
224	AJB25721.1	Bordetella pertussis 137	Humans	Causative agent of whooping cough	41	G93-A	F
225	AJB27700.1	Bordetella pertussis 137	Humans	Causative agent of whooping cough	65	G	F
226	AIW91133.1	Bordetella pertussis B1917	Humans	Causative agent of whooping cough	65	G	F
227	AIW93114.1	Bordetella pertussis B1917	Humans	Causative agent of whooping cough	41	G93-A	F
228	AEE66415.1	Bordetella pertussis CS	Humans	Causative agent of whooping cough	41	G93-A	F
229	AEE68385.1	Bordetella pertussis CS	Humans	Causative agent of whooping cough	65	G	F
230	CAJ12128.1	Brucella abortus 2308	Humans	Brucellosis	51	G	F203-A
231	AAX73839.1	Brucella abortus bv. 1 str. 9-941	Humans	Brucellosis	51	G	F
232	ACD73515.1	Brucella abortus S19	Humans	Brucellosis	51	G	F203-A
233	AEW16683.1	Brucella abortus A13334	Humans	Brucellosis	51	G	F203-A
234	AAL52693.1	Brucella melitensis bv. 1 str. 16M	Humans	Brucellosis and undulant fever	51	G	F
235	AAL53139.1	Brucella melitensis bv. 1 str. 16M	Humans	Brucellosis and undulant fever	51	G	F203-A
236	ADZ67235.1	Brucella melitensis M28	Humans	Brucellosis and undulant fever	51	G	F203-A
237	ADZ65518.1	Brucella melitensis M29	Humans	Brucellosis and undulant fever	51	G	F
238	ACU49128.1	Brucella microti CCM 4915	Humans	Brucellosis and undulant fever	51	G	F203-A
239	AAN29365.1	Brucella suis 1330	Humans	Causes brucellosis, infectious abortions, fevers	51	G	F
240	ABY37535.1	Brucella suis ATCC 23445	Humans	Causes brucellosis, infectious abortions, fevers	51	G	F
241	AEM17778.1	Brucella suis 1330	Humans	Causes brucellosis, infectious abortions, fevers	51	G	F
242	AEU05446.1	Brucella suis VBI22	Humans	Causes brucellosis, infectious abortions, fevers	51	G	F
243	AHN46074.1	Brucella suis bv. 1 str. S2	Humans	Causes brucellosis, infectious abortions, fevers	51	G	F
244	AIB21383.1	Brucella suis bv. 2	Humans	Causes brucellosis, infectious abortions, fevers	51	G	F
245	WP_011547282.1	Burkholderia cenocepacia	Humans	Pathogenic in cystic fibrosis patients	40	G93-A	F
246	WP_012339680.1	Burkholderia cenocepacia	Humans	Pathogenic in cystic fibrosis patients	40	G93-A	F
247	YP_103244.1	Burkholderia mallei ATCC 23344	Rarely affect humans	Rarely affect humans	64	G93-A	F
248	WP_004195584.1	Burkholderia	Rarely affect humans	Rarely affect humans	42	G	F
249	WP_004191586.1	Burkholderia	Rarely affect humans	Rarely affect humans	64	G	F
250	WP_011488909	Burkholderia xenovorans	Humans	Risk factor in cystic fibrosis patients	66	G	F
251	WP_011492866.1	Burkholderia xenovorans	Humans	Risk factor in cystic fibrosis patients	42	G93-A	F
252	WP_011493237.1	Burkholderia xenovorans	Humans	Risk factor in cystic fibrosis patients	42	G93-A	F
253	EAT99219.1	Campylobacter concisus 13826	Humans	Bacterial gastroenteritis (campylobacteriosis)	49	G93-A	F
254	WP_009651067.1	Campylobacter curvus	Humans	Bacterial gastroenteritis (campylobacteriosis)	47	G93-A	F
255	WP_018136998.1	Campylobacter curvus	Humans	Bacterial gastroenteritis (campylobacteriosis)	47	G93-A	F
256	ABK83022.1	Campylobacter fetus subsp. fetus 82-40	Humans	Opportunistic human pathogen	45	G93-A	F
257	AGZ82236.1	Campylobacter fetus subsp. testudinum 03-427	Humans	Opportunistic human pathogen	45	G93-A	F
258	AHE94752.1	Campylobacter fetus subsp. venerealis cfvi03/293	Humans	Opportunistic human pathogen	45	G93-A	F
259	AIR79308.1	Campylobacter fetus subsp. fetus 04/554	Humans	Opportunistic human pathogen	45	G93-A	F
260	AIR81166.1	Campylobacter fetus subsp. venerealis 97/608	Humans	Opportunistic human pathogen	45	G93-A	F
261	AJB45964.1	Campylobacter fetus subsp. testudinum	Humans	Opportunistic human pathogen	45	G93-A	F
262	WP_002677102.1	Capnocytophaga ochracea	Humans	Plaque and from periodontal lesions.	30	G	F
263	ACU93041.1	Capnocytophaga ochracea DSM 7271	Humans	Plaque and from periodontal lesions.	30	G	F
264	WP_011135135.1	Chromobacterium violaceum	Humans	Pathogenic in immunocompromised individuals	62	G	F
265	AAQ59259.1	Chromobacterium violaceum ATCC 12472	Humans	Pathogenic in immunocompromised individuals	62	G	F
266	AAQ61405.1	Chromobacterium violaceum ATCC 12472	Humans	Pathogenic in immunocompromised individuals	41	G	F
267	KGY20364.1	Citrobacter koseri	Humans	Causative agent of neonatal meningitis	98	G	F
268	ABV12512.1	Citrobacter koseri ATCC BAA-895	Humans	Causative agent of neonatal meningitis	98	G	F
269	AHB70213.1	Cronobacter sakazakii CMCC 45402	Humans	Causes septicemia and enterocolitis in infants	94	G	F
270	AGE86132.1	Cronobacter sakazakii SP291	Humans	Causes septicemia and enterocolitis in infants	94	G	F203-Y
271	AFJ99391.1	Cronobacter sakazakii ES15	Humans	Causes septicemia and enterocolitis in infants	94	G	F203-Y
272	ABU76845.1	Cronobacter sakazakii ATCC BAA-894	Humans	Causes septicemia and enterocolitis in infants	94	G	F203-Y
273	AHX07603.1	Ehrlichia chaffeensis str. Osceola	Humans	Monocytic ehrlichiosis	43	G	F203-Y
274	AHX06394.1	Ehrlichia chaffeensis str. Liberty	Humans	Monocytic ehrlichiosis	43	G	F203-Y
275	AHX05407.1	Ehrlichia chaffeensis str. Jax	Humans	Monocytic ehrlichiosis	43	G	F203-Y
276	AHX03867.1	Ehrlichia chaffeensis str. Heartland	Humans	Monocytic ehrlichiosis	43	G	F203-Y
277	ABD45478.1	Ehrlichia chaffeensis str. Arkansas	Humans	Monocytic ehrlichiosis	43	G	F203-Y
278	AFP70320.1	Enterobacter cloacae subsp. cloacae ENHKU01	Humans	Nosocomial pathogen	95	G	F203-Y
279	AEW73926.1	Enterobacter cloacae EcWSU1	Humans	Nosocomial pathogen	95	G	F203-Y
280	AFM60276.1	Enterobacter cloacae subsp. dissolvens SDM	Humans	Nosocomial pathogen	95	G	F203-Y
281	ADF61315.1	Enterobacter cloacae subsp. cloacae ATCC 13047	Humans	Nosocomial pathogen	95	G	F203-Y
282	WP_005226179.1	Enterococcus casseliflavus	Humans	Causes opportunistic infections	49	G	F203-Y
283	EEV38786.1	Enterococcus casseliflavus EC20	Humans	Causes opportunistic infections	49	G	F203-Y
284	AHI39376.1	Enterococcus faecalis DENG1	Humans	Oppertunistic pathogen	47	G	F203-Y
285	CCO71300.1	Enterococcus faecalis str. Symbioflor 1	Humans	Oppertunistic pathogen	47	G	F203-Y
286	AFO43113.1	Enterococcus faecalis D32	Humans	Oppertunistic pathogen	47	G	F203-Y
287	CBG34237.1	Escherichia coli 042	Humans	Enteric infections	100	G	F
288	CAU97308.1	Escherichia coli 55989	Humans	Enteric infections	100	G	F
289	ABV17645.1	Escherichia coli O139:H28 str. E24377A	Humans	Enteric infections	100	G	F
290	CAQ98172.1	Escherichia coli IAI1	Humans	Enteric infections	100	G	F
291	CAR17761.1	Escherichia coli IAI39	Humans	Enteric infections	100	G	F
292	BAI30281.1	Escherichia coli O103:H2 str. 12009	Humans	Enteric infections	100	G	F
293	BAI35588.1	Escherichia coli O111:H- str. 11128	Humans	Enteric infections	100	G	F
294	CAS09030.1	Escherichia coli O127:H6 str. E2348/69	Humans	Enteric infections	99	G	F
295	AIG68583.1	Escherichia coli O157:H7 str. EDL933	Humans	Enteric infections	100	G	F
296	BAB35284.1	Escherichia coli O157:H7 str. Sakai	Humans	Enteric infections	100	G	F
297	ACT71640.1	Escherichia coli O157:H7 str. TW14359	Humans	Enteric infections	100	G	F
298	ADD56212.1	Escherichia coli O55:H7 str. CB9615	Humans	Enteric infections	100	G	F
299	CAR02751.1	Escherichia coli S88	Humans	Enteric infections	100	G	F
300	ACB16846.1	Escherichia coli SMS-3-5	Humans	Enteric infections	100	G	F
301	CAR12798.1	Escherichia coli UMN026	Humans	Enteric infections	99	G	F
302	ABE07039.1	Escherichia coli UTI89	Humans	Enteric infections	100	G	F
303	ABI83223.1	Francisella tularensis subsp. holarctica OSU18	Humans	Causative agent of tularemia	60	G93-A	F
304	ACD30963.1	Francisella tularensis subsp. mediasiatica FSC147	Humans	Causative agent of tularemia	59	G93-A	F
305	CAL08798.1	Francisella tularensis subsp. tularensis FSC198	Humans	Causative agent of tularemia	59	G93-A	F
306	ADA78469.1	Francisella tularensis subsp. tularensis NE061598	Humans	Causative agent of tularemia	59	G93-A	F
307	CAG45415.1	Francisella tularensis subsp. tularensis SCHU S4	Humans	Causative agent of tularemia	59	G93-A	F
308	ABO46487.1	Francisella tularensis subsp. tularensis WY96-3418	Humans	Causative agent of tularemia	59	G93-A	F
309	AFT93117.1	Francisella tularensis subsp. holarctica FSC200	Humans	Causative agent of tularemia	60	G93-A	F
310	ABI61123.1	Granulibacter bethesdensis CGDNIH1	Humans	Chronic granulomatous disease	49	G	F
311	AHJ61977.1	Granulibacter bethesdensis CGDNIH3	Humans	Chronic granulomatous disease	49	G	F
312	AHJ64598.1	Granulibacter bethesdensis CGDNIH4	Humans	Chronic granulomatous disease	49	G	F
313	AHJ67219.1	Granulibacter bethesdensis CGDNIH2	Humans	Chronic granulomatous disease	49	G	F
314	AAP96093.1	Haemophilus ducreyi 35000HP	Humans	Causative agent of chancroid	73	G93-A	F
315	ADO96078.1	Haemophilus influenzae R2846	Humans	Causes respiratory tract infections primarily in children	75	G93-A	F
316	ADO80678.1	Haemophilus influenzae R2866	Humans	Causes respiratory tract infections primarily in children	76	G93-A	F
317	AAC23379.1	Haemophilus influenzae Rd KW20	Humans	Causes respiratory tract infections primarily in children	75	G93-A	F
318	ABQ99519.1	Haemophilus influenzae PittGG	Humans	Causes respiratory tract infections primarily in children	75	G93-A	F
319	ABQ98100.1	Haemophilus influenzae PittEE	Humans	Causes respiratory tract infections primarily in children	75	G93-A	F
320	AAX88783.1	Haemophilus influenzae 86-028NP	Humans	Causes respiratory tract infections primarily in children	75	G93-A	F
321	ACA30712.1	Haemophilus somnus 2336	Human	Pathogenic	74	G93-A	F
322	ABI24939.1	Haemophilus somnus 129PT	Humans	Pathogenic	74	G93-A	F
323	WP_006655144.1	Helicobacter canadensis	Humans	Potential human pathogen	44	G93-A	F
324	WP_012697323.1	Laribacter hongkongensis	Human, Gut	Pathogenic	60	G93-A	F
325	ACO74837.1	Laribacter hongkongensis HLHK9	Human, Gut	Pathogenic	60	G93-A	F
326	CBJ11396.1	Legionella longbeachae NSW150	Human, Soil	Legionnaires	59	G93-A	F
327	ADG25195.1	Legionella pneumophila 2300/99 Alcoy	Human, Soil	Causes Legionnaire's disease	58	G93-A	F
328	ABQ55262.1	Legionella pneumophila str. Corby	Human, Soil	Causes Legionnaire's disease	58	G93-A	F
329	CAH12973.1	Legionella pneumophila str. Paris	Human, Soil	Causes Legionnaire's disease	58	G93-A	F
330	ADB67804.1	Listeria monocytogenes 08-5578	Humans	Listeriosis	46	G93-A	F
331	ADB70849.1	Listeria monocytogenes 08-5923	Humans	Listeriosis	46	G93-A	F
332	AEO38515.1	Listeria monocytogenes Finland 1998	Humans	Listeriosis	46	G93-A	F
333	AEO25269.1	Listeria monocytogenes FSL R2-561	Humans	Listeriosis	46	G93-A	F
334	AEO03064.1	Listeria monocytogenes J0161	Humans	Listeriosis	46	G93-A	F
335	CAS04756.1	Listeria monocytogenes serotype 4b str. CLIP 80459	Humans	Listeriosis	46	G93-A	F
336	AAT03768.1	Listeria monocytogenes serotype 4b str. F2365	Humans	Listeriosis	46	G93-A	F
337	BAG00004.1	Microcystis aeruginosa NIES-843	Humans	Skin irritation and gastrointestinal problem in humans	45	G93-A	F203-I
338	WP_003657926.1	Moraxella_catarrhalis_RH4	Human, Airways (Other)	Pathogenic	58	G	F
339	ABK64886.1	Mycobacterium avium 104	Environmental organism which causes infections in birds and humans	Environmental organism which causes infections in birds and humans	34	G	F203-I
340	CAL71533.1	Mycobacterium bovis BCG str. Pasteur 1173P2	Cattles	Causative agent of classic bovine tuberculosis	33	G	F203-Q
341	BAH25809.1	Mycobacterium bovis BCG str. Tokyo 172	Cattles	Causative agent of classic bovine tuberculosis	33	G	F203-Q
342	CAR71901.1	Mycobacterium leprae Br4923	Humans	Causative agent of human leprosy.	32	G	F203-M
343	AGZ53583.1	Mycobacterium kansasii ATCC 12478	Humans	Tuberculosis-like disease.	32	G	F203-I
344	ACC40739.1	Mycobacterium marinum M	Humans	Causes systemic infection in fish and skin infections in humans	32	G	F203-A
345	ABK73247.1	Mycobacterium smegmatis str. MC2 155	Humans	Causes opportunistic infections	35	G	F203-Q
346	ABL04014.1	Mycobacterium ulcerans Agy99	Humans	Causative agent of Buruli and Bairnsdale ulcer	32	G	F203-A
347	ABD46396.1	Neorickettsia sennetsu str. Miyayama	Humans	Causes an infectious mononucleosis-like disease	40	G93-A	F
348	ABX73947.1	Neisseria meningitidis 053442	Humans	Causes septicemia and meningitis	61	G	F
349	CBA07891.1	Neisseria meningitidis alpha14	Humans	Causes septicemia and meningitis	60	G	F
350	CAM11003.1	Neisseria meningitidis FAM18	Humans	Causes septicemia and meningitis	61	G	F
351	CAM09248.1	Neisseria meningitidis Z2491	Humans	Causes septicemia and meningitis	61	G	F
352	BAD58324.1	Nocardia farcinica IFM 10152	Humans	Opportunistic human pathogen	31	G93-A	F203-L
353	ABD46396.1	Neorickettsia sennetsu str. Miyayama	Humans	Causes an infectious mononucleosis-like disease	40	G93-A	F
354	ADH69529.1	Nocardiopsis dassonvillei subsp. dassonvillei DSM 43111	Humans	Causes an infectious mononucleosis-like disease	33	G93-A	F
355	CAM79772.1	Orientia tsutsugamushi str. Boryong	Humans	Causal agent of scrub typhus	45	G93-A	F
356	BAG41339.1	Orientia tsutsugamushi str. Ikeda	Humans	Causal agent of scrub typhus	46	G93-A	F
357	ABS13266.1	Ochrobactrum anthropi ATCC 49188	Humans	Opportunistic infections	51	G	F
358	ABS13463.1	Ochrobactrum anthropi ATCC 49188	Humans	Opportunistic infections	52	G	F203-A
359	CAQ84034.1	Photorhabdus asymbiotica	Humans	Wound and blood infections	83	G	F
360	CAR42928.1	Proteus mirabilis HI4320	Humans	May cause infection or stones in kidney	86	G	F
361	ACS62399.1	Ralstonia pickettii 12D	Humans	Nocosomial pathogen	60	G	F
362	ACP53388.1	Rickettsia africae ESF-5	Humans	Obligate intracellular pathogens.	44	G93-A	F
363	EAA25470.1	Rickettsia sibirica 246	Humans	Causes typhus	45	G93-A	F
364	ABY72456.1	Rickettsia rickettsii str. Iowa	Humans	Pathogenic	45	G93-A	F
365	ABV76099.1	Rickettsia rickettsii str. 'Sheila Smith'	Humans	Causative agent for Rocky Mountain Spotted Fever	45	G93-A	F
366	ADE29886.1	Rickettsia prowazekii str. Rp22	Humans	Causative agent of typhus	44	G93-A	F
367	ACR47833.1	Rickettsia peacockii str. Rustic	Humans	Pathogenic	45	G93-A	F
368	AAL03032.1	Rickettsia conorii str. Malish 7	Humans	Pathogenic	44	G93-A	F
369	ABV74839.1	Rickettsia akari str. Hartford	Humans	Pathogenic	43	G93-A	F
370	ACU97241.1	Saccharomonospora viridis DSM 43017	Humans	Pneumonia causing bacterium	36	G93-A	F
371	ADC87946.1	Staphylococcus lugdunensis HKU09-01	Humans	Skin and soft tissue infections, catheter-related bacteremia, native valve endocardititis and osteomyelitis	44	G93-A	F
372	AAZ55875.1	Thermobifida fusca_YX	Humans	Pathogenic	36	G	F

## Sheet: 29 soil borne plant pathogens
Soil borne plant pathogenic bacteria
						Presence/absence of amino acid substitutions found in Metagenomic ENRs
No.	Accession numbers of FabI ENRs	Organism/ Genome-name	Pathogenicity	Pathogenic condition/characteristics of the oraganism	Identity (% ) with prototypic E. coli FabI ENR	G93-A, G93-S	F203-A, F203-C
1	WP_011001122.1	Ralstonia solanacearum GMI1000	Infect more than 400 species of plants	Bacterial wilt	62	G	F
2	WP_014619446.1	Ralstonia solanacearum Po82	Infect more than 400 species of plants	Bacterial wilt	44	G93-A	F
3	WP_013208354.1	Ralstonia solanacearum CFBP2957	Infect more than 400 species of plants	Bacterial wilt	44	G93-A	F
4	WP_011001122.1	Ralstonia solanacearum FQY_4	Infect more than 400 species of plants	Bacterial wilt	62	G	F
5	WP_013210398.1	Ralstonia solanacearum PSI07	Infect more than 400 species of plants	Bacterial wilt	61	G93-A	F
6	WP_007703652.1	Agrobacterium radiobacter K84	Infect more than 400 species of plants	Bacterial wilt	50	G93-A	F
7	WP_003511762.1	Agrobacterium tumefaciens	Infect 140 species of eudicots	Crown gall	50	G93-A	F
8	WP_042618164.1	Agrobacterium tumefaciens	Infect 140 species of eudicots	Crown gall	52	G93-A	F
9	WP_003514436.1	Agrobacterium tumefaciens LBA4213 (Ach5)	Infect 140 species of eudicots	Crown gall	48	G	F203-A
10	WP_013318299.1	Dickeya dadantii 3937	Infect 140 species of eudicots	Crown gall	88	G93-A	F
11	WP_012884394.1	Dickeya dadantii Ech586	Infect more than 50 species of plants	Necrosis and blight	87	G93-A	F
14	WP_019845788.1	Dickeya dadantii subsp. dieffenbachiae NCPPB 2976	Infect more than 50 species of plants	Necrosis and blight	88	G93-A	F
15	ACS85510.1	Dickeya dadantii Ech703	Infect more than 50 species of plants	Necrosis and blight	89	G93-A	F
12	WP_038911371.1	Dickeya dadantii NCPPB 898	Infect more than 50 species of plants	Necrosis and blight	88	G93-A	F
13	WP_013318299.1	Dickeya solani IPO 2222	Infect more than 50 species of plants	Necrosis and blight	88	G93-A	F
16	WP_015840562.1	Pectobacterium carotovorum subsp. carotovorum PC1	Potato and other vegetables	Soft rot	87	G93-A	F
21	WP_015840562.1	Pectobacterium carotovorum subsp. carotovorum PC1	Potato and other vegetables	Soft rot	88	G93-A	F
22	WP_010276729.1	Pectobacterium carotovorum subsp. carotovorum PCC21	Potato and other vegetables	Soft rot	88	G93-A	F
23	WP_015840562.1	Pectobacterium carotovorum subsp. brasiliense	Potato and other vegetables	Soft rot	88	G93-A	F
24	WP_010276729.1	Pectobacterium carotovorum subsp. brasiliensis PBR1692	Potato and other vegetables	Soft rot	88	G93-A	F
25	WP_010276729.1	Pectobacterium carotovorum subsp. carotovorum WPP14	Potato and other vegetables	Soft rot	88	G93-A	F
17	WP_010276729.1	Pectobacterium carotovorum subsp. carotovorum PCC21	Potato and other vegetables	Soft rot	88	G93-A	F
18	WP_011795174.1	Acidovorax citrulli AAC00-1	Cucurbit plants	bacterial fruit blotch	44	G93-A	F
19	WP_011795174.1	Acidovorax citrulli	Cucurbit plants	bacterial fruit blotch	45	G93-A	F
20	WP_011795174.1	Acidovorax citrulli	Cucurbit plants	bacterial fruit blotch	44	G93-A	F
26	WP_013004673.1	Streptomyces scabiei 87.22	Potato	common scab	36	G	F
27	WP_037691250.1	Streptomyces scabiei	Potato	common scab	36	G	F
28	WP_013004673.1	Streptomyces scabiei	Potato	common scab	36	G	F
29	WP_034196127.1	Burkholderia cepacia ATCC 25416	Onions and Tobbaco	sour skin	38	G93-A	F
