# Supplementary material for: Triclosan Resistome from Metagenome Reveals Diverse Enoyl Acyl Carrier Protein Reductases and Selective Enrichment of Triclosan Resistance Genes
Source: Sci Rep. 2016 Aug 31;6:32322. doi: 10.1038/srep32322 (PMC5006077; doi:10.1038/srep32322)
Supplement: Supplementary Data 2 [file srep32322-s3.xls]

## Sheet: Metagenomic data sets-MG-Rast
Short Name	Remarks	Project	Metagenome ID	Metagenome Name	bp Count	Sequence Count	Biome	Feature	Material	Location	Country	Coordinates	Sequence Type	Sequence Method	sequence count	average length (bp)	16S rRNA gene sequence (Greengenes)
Waste water-WWTP-China	Supposedly Triclosan rich	HKULG209_1	mgm4511199	Chem_AS_1	1783788893	10702042	aquatic biome	wastewater treatment plant	waste water	Shanghai chemical industry	China	31.01, 121.41	WGS	Illumina	10269266	167.903	3332
		HKULG209_1	mgm4511200	Chem_AS_2	1833720110	10643265	aquatic biome	wastewater treatment plant	waste water	Shanghai chemical industry	China	31.01, 121.41	WGS	Illumina	10293152	173.083	3445
		HKULG209_1	mgm4511201	Chem_AS_3	1790290945	10443437	aquatic biome	wastewater treatment plant	waste water	Shanghai chemical industry	China	31.01, 121.41	WGS	Illumina	10083326	172.381	3233
		HKULG209_1	mgm4511202	Chem_AS_4	1761253320	10737272	aquatic biome	wastewater treatment plant	waste water	Shanghai chemical industry	China	31.01, 121.41	WGS	Illumina	10219844	164.274	3154
Activated sludge-WWTP China	Supposedly Triclosan rich	Metagenomics data	mgm4494854.3.299	M8_META	1198217000	11982170	aquatic biome	wastewater treatment plant	activated sludge	Zhecheng Henan province	China	34.08, 115.29	WGS	Illumina	11745881	100	4089
		Metagenomics data	mgm4494855.3.299	M9_META	1197339400	11973394	aquatic biome	wastewater treatment plant	activated sludge	Zhecheng Henan province	China	34.08, 115.29	WGS	Illumina	11736958	100	4779
		Metagenomics data	mgm4494863.3.299	M10_META	1195929800	11959298	aquatic biome	wastewater treatment plant	activated sludge	Xiangcheng Henan province	China	33.44, 114.9	WGS	Illumina	11573478	100	5028
		Metagenomics data	mgm4494888.3.299	M11_META	1199216000	11992160	aquatic biome	wastewater treatment plant	activated sludge	Xiangcheng Henan province	China	33.44, 114.9	WGS	Illumina	11892576	100	3952
Waste water-WWTP Hong Kong	Supposedly Triclosan rich	Stanley WWTP activated sludge sample	mgm4467420.3.299	Stanley AS DNA -2	1666394600	16663946	aquatic biome	wastewater treatment plant	waste water	Aerobic activated sludge DNA from Stanley wastewater treatment plant of Hong Kong	Hong Kong	22.21, 114.22	WGS	Illumina	16287845	91.873	11084
Ocean sediment-China	Supposedly Trcilosan rich	Ocean Sediment	mgm4487294	ocean sediment_E201_1	1369091300	13690913	marine biome	ocean	sediment	South China Sea	China	19.69, 119.33	WGS	Illumina	13617324	100	1898
		Ocean Sediment	mgm4487295	ocean sediment_E201_2	1369091300	13690913	marine biome	ocean	sediment	South China Sea	China	19.69, 119.33	WGS	Illumina	13613574	100	1933
		Ocean Sediment	mgm4487376	ocean sediment_E208_1	1398128200	13981282	marine biome	ocean	sediment	South China Sea	China	22.49, 116.5	WGS	Illumina	13927637	100	1619
		Ocean Sediment	mgm4487377	ocean sediment_E208_2	1398128200	13981282	marine biome	ocean	sediment	South China Sea	China	22.49, 116.5	WGS	Illumina	13924284	100	1660
		Ocean Sediment	mgm4487431	ocean sediment_B2_1	1494476000	14944760	marine biome	ocean	sediment	South China Sea	China	22.44, 113.72	WGS	Illumina	14888634	100	2758
		Ocean Sediment	mgm4487432	ocean sediment_B2_2	1494476000	14944760	marine biome	ocean	sediment	South China Sea	China	22.44, 113.72	WGS	Illumina	14886468	100	2825
Ancient human oral-Archeological site	Supposedly Triclosan Free	Ancient Oral Metagenome	mgm4517539	B61_contigs	217445765	1099672	Temperate broadleaf and mixed forest biome	Archeological site	biofilm material	Am Kloster 9 33165 Lichtenau-Dalheim	Germany	51.565093, 8.849015	WGS	Illumina	1099672	197.737	96
		Ancient Oral Metagenome	mgm4530391	G12_contigs.fna	189964440	905601	Temperate broadleaf and mixed forest biome	Archeological site	biofilm material	Am Kloster 9 33165 Lichtenau-Dalheim	Germany	51.565093, 8.849015	WGS	Illumina	905601	209.766	94
Human oral-Spain	Supposedly Triclosan Free/Low Triclosan	The oral metagenome in health and disease	mgm4447101	CA1_02P	129851692	295072	human-associated habitat	human-associated habitat	human-associated habitat	Valencia	Spain	39.481448, 0.353066	WGS	454	246852	470.638	399
		The oral metagenome in health and disease	mgm4447102	NOCA_03P	100125112	244881	human-associated habitat	human-associated habitat	human-associated habitat	Valencia	Spain	39.481448, 0.353066	WGS	454	244881	408.873	260
		The oral metagenome in health and disease	mgm4447103	CA1_01P	203711161	464594	human-associated habitat	human-associated habitat	human-associated habitat	Valencia	Spain	39.481448, 0.353066	WGS	454	375756	469.401	657
		The oral metagenome in health and disease	mgm4447192	NOCA_01P	77538485	204218	human-associated habitat	human-associated habitat	human-associated habitat	Valencia	Spain	39.481448, 0.353066	WGS	454	168515	407.6	362
		The oral metagenome in health and disease	mgm4447903	CA_06P	123266763	306740	human-associated habitat	human-associated habitat	human-associated habitat	Valencia	Spain	39.481448, 0.353066	WGS	454	306740	401.861	460
		The oral metagenome in health and disease	mgm4447943	CA_04P	142374233	339503	human-associated habitat	human-associated habitat	human-associated habitat	Valencia	Spain	39.481448, 0.353066	WGS	454	339503	419.361	455
		The oral metagenome in health and disease	mgm4447970	CA_05_4.6	27669924	70503	human-associated habitat	human-associated habitat	human-associated habitat	Valencia	Spain	39.481448, 0.353066	WGS	454	70503	392.464	111
		The oral metagenome in health and disease	mgm4447971	CA_06_1.6	37519874	97722	human-associated habitat	human-associated habitat	human-associated habitat	Valencia	Spain	39.481448, 0.353066	WGS	454	97722	383.945	166
Fresh water-Antarctica	Supposedly Triclosan Free	Antarctica Aquatic Microbial Metagenome	mgm4443683.3	AntarcticaAquatic_1 - MARINE DERIVED LAKE	101310476	100085	freshwater	freshwater	freshwater	Ace Lake Vestfold Hills, Antarctica	Antarctica	-68.4, 78.182778	WGS	Sanger	100085	1012.24	40
		Antarctica Aquatic Microbial Metagenome	mgm4443680.3	AntarcticaAquatic_2 - ACE LAKE, ANTARCTICA	9622231	9672	freshwater	freshwater	freshwater	Ace Lake Vestfold Hills, Antarctica	United States of America	-68.4, 78.182778	WGS	Sanger	9672	994.854	1
		Antarctica Aquatic Microbial Metagenome	mgm4443679.3	AntarcticaAquatic_3 - MARINE DERIVED LAKE	9755315	10042	freshwater	freshwater	freshwater	Ace Lake Vestfold Hills, Antarctica	Antarctica	-68.4, 78.182778	WGS	Sanger	10042	971.451	4
		Antarctica Aquatic Microbial Metagenome	mgm4443681.3	AntarcticaAquatic_4 - MARINE DERIVED LAKE	54929769	54446	freshwater	freshwater	freshwater	Ace Lake Vestfold Hills, Antarctica	Argentina	-68.4, 78.182778	WGS	Sanger	54446	1008.88	39
		Antarctica Aquatic Microbial Metagenome	mgm4443682.3	AntarcticaAquatic_5 - MARINE DERIVED LAKE	284069722	283663	freshwater	freshwater	freshwater	Ace Lake Vestfold Hills, Antarctica	Antarctica	68.4, 78.182778	WGS	Sanger	283663	1001.43	149
		Antarctica Aquatic Microbial Metagenome	mgm4443685.3	AntarcticaAquatic_7 - ORGANIC LAKE, ANTARCTICA	28413296	28481	marine habitat	marine habitat	marine habitat	Organic Lake	Antarctica	-68.43278, 78.29972	WGS	Sanger	28481	997.623	3
		Antarctica Aquatic Microbial Metagenome	mgm4443686.3	AntarcticaAquatic_8	101573008	103058	marine habitat	marine habitat	marine habitat	Newcomb Bay, Antarctica	Antarctica	-66.27, 110.533	WGS	Sanger	103058	985.591	194
		Antarctica Aquatic Microbial Metagenome	mgm4443687.3	AntarcticaAquatic_9	95664001	95521	marine habitat	marine habitat	marine habitat	Antarctic Territory Claimed by Australia	Antarctica	-63.8911, 112.07306	WGS	Sanger	95521	1001.5	184
Fresh water-Minnesota	Supposedly Triclosan Free	M3P 2012	mgm4511246	10metavelvetg2012.contigs	99570088	400139	Large river biome	freshwater habitat	surface water	minnesota	USA	43, -91	WGS	Illumina	400129	248.842	251
		M3P 2012	mgm4511247	11metavelvetg2012.contigs	106484052	421565	Large river biome	freshwater habitat	surface water	minnesota	USA	44, -91	WGS	Illumina	421536	252.598	242
		M3P 2012	mgm4511252	5metavelvetg2012.contigs	62133549	229476	Large river biome	freshwater habitat	surface water	minnesota	USA	44, -93	WGS	Illumina	229454	270.778	290
		M3P 2012	mgm4511253	65metavelvetg2012.contigs	54241936	214882	Large river biome	freshwater habitat	surface water	minnesota	USA	43, -93	WGS	Illumina	214869	252.436	262
		M3P 2012	mgm4511254	6metavelvetg2012.contigs	53786558	211107	Large river biome	freshwater habitat	surface water	minnesota	USA	44, -93	WGS	Illumina	211087	254.798	302
		M3P 2012	mgm4511255	7metavelvetg2012.contigs	50027398	197745	Large river biome	freshwater habitat	surface water	minnesota	USA	44, -92	WGS	Illumina	197738	252.995	255
		M3P 2012	mgm4511256	8metavelvetg2012.contigs	56610004	198570	Large river biome	freshwater habitat	surface water	minnesota	USA	44, -92	WGS	Illumina	198563	285.095	189
		M3P 2012	mgm4511257	9metavelvetg2012.contigs	52405453	204399	Large river biome	freshwater habitat	surface water	minnesota	USA	44, -92	WGS	Illumina	204381	256.402	318
Fresh water-Australia	Supposedly Triclosan Free	Project for: A1	mgm4453064	A1	24954121	64506	freshwater habitat	freshwater habitat	freshwater habitat	South Australia	Australia	-35.18, 138.46	WGS	454	45902	415.379	5
Fresh water-South Australia	Supposedly Triclosan Free	Project for: A5	mgm4453083	A5	158829229	409743	freshwater habitat	freshwater habitat	freshwater habitat	South Australia	Australia	-35.18, 138.46	WGS	454	288776	421.141	84
Mediterranean Forest-Spain	Supposedly Triclosan Free	Fire at Holm-Oak Rhizosphere	mgm4465556	UOF_454	159918596	412302	Mediterranean forests, woodlands, and shrub biome	Forest	mountain forest soil	Sierra Nevada National Park, Granada, Spain	Spain	36.96971, -3.46027	WGS	pyrosequencing	412302	387.868	159
		Fire at Holm-Oak Rhizosphere	mgm4465558	BOF_454	80126156	257697	Mediterranean forests, woodlands, and shrub biome	Forest	mountain forest soil	Sierra Nevada National Park, Granada, Spain	Spain	36.95744, -3.46336	WGS	pyrosequencing	257697	310.932	225
Cave-Temperate forest-Finland	Supposedly Triclosan Free	OUTO_deepbiosphere	mgm4451759	OUTO_II_1500	144002614	355371	temperate coniferous forest biome	Cave	Water	Outokumpu	Finland	62.717, 29.062	WGS	454	355371	405.218	92
		OUTO_deepbiosphere	mgm4451761	OUTO_II_2300	130544350	323576	temperate coniferous forest biome	Cave	Water	Outokumpu	Finland	62.717, 29.062	WGS	454	323576	403.443	110
		OUTO_deepbiosphere	mgm4453297	OUTO_II_600	107964811	276230	temperate coniferous forest biome	Cave	Water	Outokumpu	Finland	62.717, 29.062	WGS	454	187969	420.739	65
Glacier-Austria	Supposedly Triclosan Free	Rotmoosferner glacier cryoconite metagenome	mgm4491734	Austria_K31_May	1190256789	9727829	Polar domain (100)	Glacial feature	microbial mat	Europe	Austria	46.5, 11.03	WGS	Illumina	9679520	108.731	946

## Sheet: TRG-Reference database
Identifier	Description	ENR accession Number/Metagenomic clone accession number	Length (bp)	Gene Name
ENFabI	Prototypic FabI gene of Escherichia coli str. K-12 substr. MG1655	NP_415804.1	810	FabI
ENFabKst_pne	Prototypic FabK gene of Streptococcus pneumoniae R6	NP_357973.1	1002	FabK
ENFABL_bas_sub	Prototypic FabL gene of Bacillus subtilis subsp. subtilis str. 168	NP_388745.1	774	FabL
ENFabV_Vib_Albensis	Prototypic FabV gene of Vibrio cholerae O1 biovar El Tor str. N16961	NP_233170.1	1239	FabV
ENCtFabI	Enoyl-ACP reductase of Chlamydia trachomatis	WP_009871451	918	FabI
ENToxopl-ENR	Enoyl-acyl carrier reductase of Toxoplasma gondii ME49	XP_002367432.1	1287	euk-YX7K
EN3-oxo-pD-1-6	metagenomic FabG like ENR homologue	KT860441	846	mFabG
EN3-oxo-pAM1	metagenomic FabG like ENR homologue	KT982363	843	mFabG
ENpJ-1-4	metagenomic FabV ENR homologue	KT860432	1194	mFabV
ENpA-2	metagenomic FabV like ENR homologue	KT860428	1224	mFabV
ENpB-1-4	metagenomic FabV ENR homologue	KT860440	1185	mFabV
ENpAQ2-2	metagenomic FabV ENR homologue	KT860430	975	mFabV
ENpAB1-2	metagenomic YX7K like ENR homologue	KT860427	936	mYX7K
ENpAF1-5	metagenomic YX7K like ENR homologue	KT860426	903	mYX7K
ENpAH4-3 novel hypothetical protein	metagenomic novel hypothetical protein like ENR homologue	KT884454	1314	Hyp-ENR
ENpAL1-4	metagenomic FabI ENR homologue	KT860429	813	mFabI
ENpX	metagenomic FabI ENR homologue	KT860438	774	mFabI
ENpAZ2	metagenomic FabI ENR homologue	KT982362	765	mFabI
ENpAT4-2	metagenomic FabI ENR homologue	KT860431	819	mFabI
ENpAY2-1	metagenomic FabI ENR homologue	KT860437	786	mFabI
ENpAU2-2	metagenomic FabL ENR homologue	KT868816	753	mFabL
ENpAV2_2	metagenomic FabL ENR homologue	KT884455	783	mFabL
ENpAY4-2	metagenomic FabK ENR homologue	KT982364	1089	mFabK
ENpBF1-4	metagenomic 7-α-HSDH ENR homologue	KT982367	774	m7-α-HSDH
ENpY-3	metagenomic 7-α-HSDH ENR homologue	KT860435	774	m7-α-HSDH
ENpQ-2-2	metagenomic 7-α-HSDH ENR homologue	KT860433	771	m7-α-HSDH
ENpR-2-2	metagenomic 7-α-HSDH ENR homologue	KT860436	774	m7-α-HSDH
ENPQ2-3N	metagenomic 7-α-HSDH ENR homologue	KT860434	774	m7-α-HSDH
ENpBC1	metagenomic 7-α-HSDH ENR homologue	KT982365	774	m7-α-HSDH
ENpL_1	metagenomic 7-α-HSDH ENR homologue	KT982368	774	m7-α-HSDH
EN7A-HPLab	metagenomic 7-α-HSDH like ENR homolgoue from Helicobacter pylori HPKTCC B0100 (This study)		789	Hpy7-α-HSDH
