# Supplementary material for: Triclosan Resistome from Metagenome Reveals Diverse Enoyl Acyl Carrier Protein Reductases and Selective Enrichment of Triclosan Resistance Genes
Source: Sci Rep. 2016 Aug 31;6:32322. doi: 10.1038/srep32322 (PMC5006077; doi:10.1038/srep32322)
Supplement: Supplementary material Figure 5 [file srep32322-s4.xls]

## Sheet: RAW
		Waste water-WWTP-China				Ancient human oral-Archeological site		Fresh water-Antarctica									Fresh water-Minnesota								Fresh water-Australia	Fresh water-South Australia	Ocean sediment-China						Human oral-Spain								Glacier-Austria	Mediterranean Forest-Spain		Cave-Temperate forest-Finland			Activated sludge-WWTP China
ENR source	ENR type	mgm4511199	mgm4511200	mgm4511201	mgm4511202	mgm4517539	mgm4530391	mgm4443679	mgm4443680	mgm4443681	mgm4443682	mgm4443683	mgm4443684	mgm4443685	mgm4443686	mgm4443687	mgm4511246	mgm4511247	mgm4511252	mgm4511253	mgm4511254	mgm4511255	mgm4511256	mgm4511257	mgm4453064	mgm4453083.3	mgm4487294	mgm4487295	mgm4487296	mgm4487297	mgm4487431	mgm4487432	mgm4447101	mgm4447102	mgm4447103	mgm4447192	mgm4447903	mgm4447943	mgm4447970	mgm4447971	mgm4491734	mgm4465556	mgm4465558	mgm4451759	mgm4451761	mgm4453297	mgm4494854.3.29	mgm4494855.3.299	mgm4494863.3.299
EN3-oxo-pD-1-6	mFabG	1	1	15	34	32	26	3	2	8	126	21	90	2	102	86	53	42	23	22	14	10	37	18	4	32	3	5	2	0	0	2	23	22	51	13	18	39	6	2	379	61	32	9	16	12	15	16	0
EN3-oxo-pAM1	mFabG	1	1	10	27	11	11	0	1	0	28	7	26	1	35	21	19	16	13	6	7	5	12	7	0	5	0	2	0	0	0	0	3	11	26	3	5	8	1	0	153	18	7	1	7	6	4	6	1
EN7A-HPLab	Hpy7-α-HSDH	0	0	5	15	48	36	2	2	24	150	19	133	1	161	137	71	51	38	34	21	18	51	27	5	47	0	0	1	0	0	0	43	16	69	9	27	42	5	7	489	84	35	11	24	23	0	0	0
ENpA-2	mFabV	0	2	3	11	15	14	0	0	0	2	0	0	1	33	33	0	4	0	0	0	0	0	1	0	1	2	0	0	0	2	0	3	1	2	0	5	6	2	4	23	9	4	1	2	17	11	4	3
ENpAB1-2	mYX7K	0	6	22	70	9	10	0	0	25	39	4	41	1	45	44	32	19	19	9	6	7	13	13	0	6	6	4	1	4	1	1	16	16	47	12	9	14	1	2	118	22	10	1	2	1	31	21	5
ENpAF1-5	mYX7K	0	5	17	56	9	5	0	0	19	37	4	36	1	40	37	27	13	12	9	6	6	13	14	0	6	5	5	0	3	1	0	15	12	42	9	9	13	0	2	95	20	6	1	1	1	14	11	2
ENpAH4-3 novel hypothetical protein	Hyp-ENR	0	0	0	2	0	0	0	0	0	0	0	0	0	0	0	0	0	0	0	0	0	0	0	0	0	0	0	0	0	0	0	0	0	0	0	0	0	0	0	26	1	0	0	0	0	69	72	0
ENpAL1-4	mFabI	1	3	14	47	42	37	0	0	53	34	3	37	1	58	48	41	32	19	12	11	12	22	26	0	6	3	4	1	1	1	3	38	13	74	22	30	40	0	10	167	36	23	3	1	1	83	82	178
ENpAQ2-2	mFabV	0	2	1	7	9	12	0	0	0	2	0	0	1	32	32	0	3	1	0	0	0	0	1	0	1	2	3	0	0	0	1	2	1	1	0	2	6	2	4	23	7	4	1	0	12	17	9	7
ENpAT4-2	mFabI	1	8	44	151	20	20	0	0	33	63	4	57	1	63	63	51	48	37	26	20	24	28	27	2	17	12	9	8	9	3	6	22	18	71	18	21	20	4	2	251	41	19	2	1	1	146	145	39
ENpAU2-2	mFabL	0	6	25	110	103	76	6	4	88	344	40	298	1	275	264	137	103	80	75	46	48	101	55	11	120	1	1	0	1	1	0	85	45	157	29	63	78	15	9	1127	272	146	49	74	48	6	5	40
ENpAV2_2	mFabL	0	7	28	123	98	77	5	4	91	333	39	295	1	272	246	155	111	83	68	43	51	103	60	12	112	1	3	0	1	1	1	88	42	157	30	61	85	13	11	1171	281	140	43	68	49	10	9	37
ENpAY4-2	mFabK	0	0	1	17	50	39	2	0	21	3	3	3	0	5	7	3	3	3	3	0	1	6	3	1	15	0	0	0	0	1	1	41	12	70	9	62	76	6	10	33	3	3	22	15	15	0	1	22
ENpB-1-4	mFabV	0	2	3	11	16	12	0	0	0	2	0	0	1	35	35	0	4	1	0	0	0	0	1	0	1	4	0	0	1	1	2	3	1	2	0	5	6	2	4	21	9	4	1	0	15	12	5	8
ENpBF1-4	m7-α-HSDH	0	3	17	39	72	55	3	3	45	239	25	199	0	203	166	75	72	43	45	25	23	62	29	7	55	0	0	0	0	1	0	58	33	104	19	36	52	9	7	687	129	63	22	36	29	2	2	0
ENCtFabI	FabI	0	2	13	51	7	5	0	0	22	37	4	38	1	41	40	24	11	10	9	7	5	14	12	0	6	4	3	0	0	0	0	13	12	45	15	8	11	0	2	92	18	6	1	1	1	9	7	3
ENFabI	FabI	0	17	81	254	47	30	1	0	37	75	11	71	1	73	66	84	79	72	48	36	33	41	46	2	15	14	11	6	4	9	11	26	23	110	25	23	28	2	5	362	46	20	3	2	4	434	420	59
ENFabKst_pne	FabK	1	2	24	64	157	100	1	0	18	10	4	8	0	19	18	16	13	8	9	4	3	6	7	6	16	0	0	1	0	0	2	105	51	114	43	102	135	5	22	132	36	25	40	34	11	2	4	79
ENFABL_bas_sub	FabL	0	3	23	56	104	75	6	5	83	297	34	260	1	294	262	133	105	83	81	50	53	110	60	18	125	0	0	1	0	1	0	87	43	152	28	60	80	17	6	1074	239	122	37	68	52	3	2	7
ENFabV_Vib_Albensis	FabV	0	2	3	11	14	14	0	0	0	2	0	0	1	34	32	0	4	1	0	0	0	0	1	0	1	2	2	0	0	1	1	3	1	2	0	6	6	2	4	34	9	4	1	0	17	16	8	7
ENpBC1	m7-α-HSDH	0	3	20	41	72	54	3	4	41	224	24	190	1	191	156	73	66	42	44	26	23	60	26	7	54	0	0	0	0	0	0	57	32	109	18	34	54	8	7	681	122	60	21	34	30	2	2	0
ENpJ-1-4	mFabV	0	2	3	11	12	13	0	0	0	2	0	0	1	35	34	0	4	1	0	0	0	0	1	0	1	2	2	0	0	3	1	3	1	2	0	5	6	2	4	34	9	4	1	0	17	19	12	4
ENpL_1	m7-α-HSDH	0	3	16	39	72	56	3	3	45	235	24	194	0	202	164	73	73	44	44	24	23	60	29	7	54	0	0	0	0	1	0	55	33	103	18	37	53	9	7	675	127	61	22	34	29	2	2	0
ENpAY2-1	mFabI	0	17	81	255	45	30	1	0	37	73	10	71	1	71	67	84	78	71	47	35	33	40	45	2	15	14	11	6	4	9	11	26	23	109	25	23	28	2	5	350	46	20	3	2	4	429	418	60
ENpAZ2	mFabI	0	18	88	290	46	27	0	1	61	96	13	98	1	94	96	85	75	68	57	37	33	46	46	2	18	13	8	2	3	6	6	26	20	105	22	19	26	3	5	349	47	24	2	3	2	220	229	54
ENPQ2-3N	m7-α-HSDH	0	3	16	41	69	52	3	3	38	229	25	193	0	194	155	72	69	44	45	26	21	61	26	6	57	0	0	0	0	1	0	62	36	101	18	34	54	8	7	670	124	59	22	35	30	2	2	0
ENpX	mFabI	0	5	15	51	14	16	0	0	19	50	3	42	1	33	32	53	68	21	25	16	21	33	23	1	5	1	0	1	2	0	1	8	10	42	11	1	4	0	0	95	10	7	1	0	1	7	6	19
ENpQ-2-2	m7-α-HSDH	0	3	17	38	70	55	3	3	45	233	23	192	0	199	160	73	73	44	46	24	23	60	29	7	54	0	0	0	0	1	0	53	33	99	18	34	52	9	7	673	128	60	23	34	29	2	2	0
ENpR-2-2	m7-α-HSDH	0	3	17	40	73	52	3	3	44	236	24	196	0	200	164	72	71	43	44	24	22	61	29	8	54	0	0	0	0	1	0	57	33	97	18	33	51	9	6	667	128	62	22	36	28	2	2	0
ENToxopl-ENR	euk-YX7K	0	6	27	96	9	5	0	0	19	36	4	33	1	43	43	27	13	12	9	7	6	15	13	0	6	4	4	0	2	1	0	14	12	48	11	7	13	0	2	95	21	8	1	1	1	11	5	2
ENpY-3	m7-α-HSDH	0	3	16	38	69	53	3	3	45	227	24	190	0	199	160	70	70	44	44	23	22	59	29	7	54	0	0	0	0	1	0	54	34	104	17	33	52	9	7	657	124	61	21	34	28	2	2	0
		*Numbers represent the number of metagenomic reads similar to ENRs
[truncated: 2 more columns]

## Sheet: WWTP
			Waste water-WWTP-China				Activated sludge-WWTP China				Waste water-WWTP Hong Kong						Waste water-WWTP-China				Activated sludge-WWTP China				Waste water-WWTP Hong Kong
			mgm4511199	mgm4511200	mgm4511201	mgm4511202	mgm4494854.3.29	mgm4494855.3.299	mgm4494863.3.299	mgm4494888.3.299	mgm4467420.3.299						mgm4511199	mgm4511200	mgm4511201	mgm4511202	mgm4494854.3.29	mgm4494855.3.299	mgm4494863.3.299	mgm4494888.3.299	mgm4467420.3.299
		Average read length (bp)	167.903	173.083	172.381	164.274	100	100	100	100	91.873					Average read length (bp)	167.903	173.083	172.381	164.274	100	100	100	100	91.873
		Number of 16s rRNA sequences (Greengenes)	3332	3445	3233	3154	4089	4779	5028	3952	11084					Number of 16s rRNA sequences (Greengenes)	3332	3445	3233	3154	4089	4779	5028	3952	11084
	TRG length (bp)		Number of hits												TRG length (bp)		Number of normalized hits
EN3-oxo-pD-1-6	846	mFabG	1	1	15	34	15	16	0	11	3			EN3-oxo-pD-1-6	846	mFabG	0.000508005	0.000491341	0.00785341	0.0182469	0.00620936	0.00566703	0	0.00471138	0.000458139
EN3-oxo-pAM1	843	mFabG	1	1	10	27	4	6	1	6	1			EN3-oxo-pAM1	843	mFabG	0.000509812	0.00049309	0.00525424	0.0145418	0.00166172	0.0021327	0.000337847	0.00257899	0.000153257
EN7A-HPLab	789	Hpy7-α HSDH	0	0	5	15	0	0	0	1	0			EN7A-HPLab	789	Hpy7-α-HSDH	0	0	0.00280692	0.00863169	0	0	0	0.00045925	0
ENpA-2	1224	mFabV	0	2	3	11	11	4	3	29	7			ENpA-2	1224	mFabV	0	0.000679207	0.00108562	0.0040803	0.00314729	0.00097923	0.000698052	0.00858505	0.000738862
ENpAB1-2	936	mYX7K	0	6	22	70	31	21	5	22	0			ENpAB1-2	936	mYX7K	0	0.00266458	0.0104108	0.033955	0.0115988	0.00672279	0.00152139	0.00851673	0
ENpAF1-5	903	mYX7K	0	5	17	56	14	11	2	11	0			ENpAF1-5	903	mYX7K	0	0.00230163	0.0083387	0.0281567	0.00542958	0.00365015	0.000630798	0.00441399	0
ENpAH4-3 novel hypothetical protein	1314	Hyp-ENR	0	0	0	2	69	72	0	23	4			ENpAH4-3 novel hypothetical protein	1314	Hyp-ENR	0	0	0	0.00069106	0.0183899	0.0164189	0	0.00634247	0.000393288
ENpAL1-4	813	mFabI	1	3	14	47	83	82	178	111	41			ENpAL1-4	813	mFabI	0.000528625	0.00153386	0.00762737	0.0262475	0.0357531	0.0302224	0.0623559	0.0494719	0.00651538
ENpAQ2-2	975	mFabV	0	2	1	7	17	9	7	47	6			ENpAQ2-2	975	mFabV	0	0.000852666	0.000454289	0.00325968	0.00610619	0.00276595	0.00204475	0.017467	0.000795048
ENpAT4-2	819	mFabI	1	8	44	151	146	145	39	177	14			ENpAT4-2	819	mFabI	0.000524752	0.00406032	0.0237961	0.0837094	0.0624302	0.0530506	0.0135621	0.0783097	0.00220847
ENpAU2-2	753	mFabL	0	6	25	110	6	5	40	9	0			ENpAU2-2	753	mFabL	0	0.00331215	0.0147056	0.0663253	0.0027905	0.00198967	0.0151291	0.00433085	0
ENpAV2_2	783	mFabL	0	7	28	123	10	9	37	7	0			ENpAV2_2	783	mFabL	0	0.00371612	0.0158392	0.0713222	0.00447264	0.00344419	0.0134582	0.00323938	0
ENpAY4-2	1089	mFabK	0	0	1	17	0	1	22	1	0			ENpAY4-2	1089	mFabK	0	0	0.000406733	0.00708765	0	0.000275155	0.00575364	0.000332735	0
ENpB-1-4	1185	mFabV	0	2	3	11	12	5	8	30	3			ENpB-1-4	1185	mFabV	0	0.000701561	0.00112135	0.00421459	0.00354641	0.00126432	0.00192273	0.00917337	0.000327077
ENpBF1-4	774	m7-α HSDH	0	3	17	39	2	2	0	1	0			ENpBF1-4	774	m7-α-HSDH	0	0.00161114	0.00972849	0.0228773	0.00090493	0.000774275	0	0.00046815	0
ENCtFabI	918	FabI	0	2	13	51	9	7	3	9	0			ENCtFabI	918	FabI	0	0.00090561	0.00627246	0.0252237	0.00343341	0.00228487	0.000930736	0.00355243	0
ENFabI	810	FabI	0	17	81	254	434	420	59	308	23			ENFabI	810	FabI	0	0.00872404	0.0442932	0.142374	0.187642	0.155371	0.0207451	0.137782	0.00366851
ENFabKst_pne	1002	FabK	1	2	24	64	2	4	79	3	0			ENFabKst_pne	1002	FabK	0.000428914	0.00082969	0.0106092	0.0289997	0.000699018	0.00119618	0.0224547	0.00108487	0
ENFABL_bas_sub	774	FabL	0	3	23	56	3	2	7	6	0			ENFABL_bas_sub	774	FabL	0	0.00161114	0.0131621	0.0328495	0.00135739	0.000774275	0.00257576	0.0028089	0
ENFabV_Vib_Albensis	1239	FabV	0	2	3	11	16	8	7	38	7			ENFabV_Vib_Albensis	1239	FabV	0	0.000670984	0.00107248	0.00403091	0.00452246	0.00193475	0.00160907	0.0111132	0.000729917
ENpBC1	774	m7-α HSDH	0	3	20	41	2	2	0	1	2			ENpBC1	774	m7-α-HSDH	0	0.00161114	0.0114453	0.0240505	0.00090493	0.000774275	0	0.00046815	0.000333838
ENpJ-1-4	1194	mFabV	0	2	3	11	19	12	4	39	7			ENpJ-1-4	1194	mFabV	0	0.000696273	0.0011129	0.00418282	0.00557282	0.0030115	0.000954121	0.0118355	0.000757426
ENpL_1	774	m7-α HSDH	0	3	16	39	2	2	0	1	0			ENpL_1	774	m7-α-HSDH	0	0.00161114	0.00915622	0.0228773	0.00090493	0.000774275	0	0.00046815	0
ENpAY2-1	786	mFabI	0	17	81	255	429	418	60	307	21			ENpAY2-1	786	mFabI	0	0.00899042	0.0456457	0.147299	0.191144	0.159353	0.0217408	0.141528	0.00345178
ENpAZ2	765	mFabI	0	18	88	290	220	229	54	181	14			ENpAZ2	765	mFabI	0	0.00978059	0.0509517	0.172115	0.100713	0.0896974	0.0201039	0.0857321	0.00236436
ENPQ2-3N	774	m7-α HSDH	0	3	16	41	2	2	0	1	0			ENPQ2-3N	774	m7-α-HSDH	0	0.00161114	0.00915622	0.0240505	0.00090493	0.000774275	0	0.00046815	0
ENpX	774	mFabI	0	5	15	51	7	6	19	8	7			ENpX	774	mFabI	0	0.00268524	0.00858396	0.0299165	0.00316725	0.00232282	0.00699134	0.0037452	0.00116843
ENpQ-2-2	771	m7-α HSDH	0	3	17	38	2	2	0	1	0			ENpQ-2-2	771	m7-α-HSDH	0	0.00161741	0.00976634	0.0223774	0.000908451	0.000777287	0	0.000469972	0
ENpR-2-2	774	m7-α HSDH	0	3	17	40	2	2	0	1	0			ENpR-2-2	774	m7-α-HSDH	0	0.00161114	0.00972849	0.0234639	0.00090493	0.000774275	0	0.00046815	0
ENToxopl-ENR	1287	euk-YX7K	0	6	27	96	11	5	2	13	0			ENToxopl-ENR	1287	euk-YX7K	0	0.00193788	0.00929229	0.0338668	0.00299323	0.00116412	0.000442588	0.00366008	0
ENpY-3	774	m7-α HSDH	0	3	16	38	2	2	0	1	0			ENpY-3	774	m7-α-HSDH	0	0.00161114	0.00915622	0.0222907	0.00090493	0.000774275	0	0.00046815	0

## Sheet: Ocean_sediment
			Ocean sediment-China												Ocean sediment-China
			mgm4487294	mgm4487295	mgm4487376	mgm4487377	mgm4487431	mgm4487432							mgm4487294	mgm4487295	mgm4487296	mgm4487297	mgm4487431	mgm4487432
		Average read length (bp)	100	100	100	100	100	100						Average read length (bp)	100	100	100	100	100	100
		Number of 16s rRNA sequences (Greengenes)	1898	1933	1619	1660	2758	2825						Number of 16s rRNA sequences (Greengenes)	1898	1933	1619	1660	2758	2825
	TRG length (bp)		Number of hits										TRG length (bp)		Number of normalized hits
EN3-oxo-pD-1-6	846	mFabG	3	5	2	0	0	2				EN3-oxo-pD-1-6	846	mFabG	0.00267546	0.00437835	0.00209101	0	0	0.00119835
EN3-oxo-pAM1	843	mFabG	0	2	0	0	0	0				EN3-oxo-pAM1	843	mFabG	0	0.00175757	0	0	0	0
EN7A-HPLab	789	Hpy7-α-HSDH	0	0	1	0	0	0				EN7A-HPLab	789	Hpy7-α-HSDH	0	0	0.00112103	0	0	0
ENpA-2	1224	mFabV	2	0	0	0	2	0				ENpA-2	1224	mFabV	0.00123281	0	0	0	0.000848394	0
ENpAB1-2	936	mYX7K	6	4	1	4	1	1				ENpAB1-2	936	mYX7K	0.0048364	0.00316589	0.000944975	0.00368654	0.000554719	0.000541563
ENpAF1-5	903	mYX7K	5	5	0	3	1	0				ENpAF1-5	903	mYX7K	0.00417762	0.00410198	0	0.00286595	0.000574991	0
ENpAH4-3 novel hypothetical protein	1314	Hyp-ENR	0	0	0	0	0	0				ENpAH4-3 novel hypothetical protein	1314	Hyp-ENR	0	0	0	0	0	0
ENpAL1-4	813	mFabI	3	4	1	1	1	3				ENpAL1-4	813	mFabI	0.00278405	0.00364486	0.00108794	0.00106107	0.000638643	0.00187049
ENpAQ2-2	975	mFabV	2	3	0	0	0	1				ENpAQ2-2	975	mFabV	0.00154765	0.00227944	0	0	0	0.0005199
ENpAT4-2	819	mFabI	12	9	8	9	3	6				ENpAT4-2	819	mFabI	0.0110546	0.00814085	0.00863977	0.00947968	0.00190189	0.00371357
ENpAU2-2	753	mFabL	1	1	0	1	1	0				ENpAU2-2	753	mFabL	0.00100196	0.000983821	0	0.00114562	0.000689531	0
ENpAV2_2	783	mFabL	1	3	0	1	1	1				ENpAV2_2	783	mFabL	0.000963574	0.00283838	0	0.00110172	0.000663112	0.000647385
ENpAY4-2	1089	mFabK	0	0	0	0	1	1				ENpAY4-2	1089	mFabK	0	0	0	0	0.000476783	0.000465475
ENpB-1-4	1185	mFabV	4	0	0	1	1	2				ENpB-1-4	1185	mFabV	0.00254676	0	0	0.000727975	0.000438158	0.000855532
ENpBF1-4	774	m7-α-HSDH	0	0	0	0	1	0				ENpBF1-4	774	m7-α-HSDH	0	0	0	0	0.000670823	0
ENCtFabI	918	FabI	4	3	0	0	0	0				ENCtFabI	918	FabI	0.00328749	0.00242097	0	0	0	0
ENFabI	810	FabI	14	11	6	4	9	11				ENFabI	810	FabI	0.0130404	0.0100605	0.00655183	0.00426	0.00576908	0.00688386
ENFabKst_pne	1002	FabK	0	0	1	0	0	2				ENFabKst_pne	1002	FabK	0	0	0.000882731	0	0	0.00101178
ENFABL_bas_sub	774	FabL	0	0	1	0	1	0				ENFABL_bas_sub	774	FabL	0	0	0.00114276	0	0.000670823	0
ENFabV_Vib_Albensis	1239	FabV	2	2	0	0	1	1				ENFabV_Vib_Albensis	1239	FabV	0.00121788	0.00119583	0	0	0.000419061	0.000409122
ENpBC1	774	m7-α-HSDH	0	0	0	0	0	0				ENpBC1	774	m7-α-HSDH	0	0	0	0	0	0
ENpJ-1-4	1194	mFabV	2	2	0	0	3	1				ENpJ-1-4	1194	mFabV	0.00126378	0.0012409	0	0	0.00130456	0.000424542
ENpL_1	774	m7-α-HSDH	0	0	0	0	1	0				ENpL_1	774	m7-α-HSDH	0	0	0	0	0.000670823	0
ENpAY2-1	786	mFabI	14	11	6	4	9	11				ENpAY2-1	786	mFabI	0.0134385	0.0103677	0.00675188	0.00439008	0.00594523	0.00709406
ENpAZ2	765	mFabI	13	8	2	3	6	6				ENpAZ2	765	mFabI	0.0128212	0.00774711	0.00231241	0.00338294	0.00407229	0.00397571
ENPQ2-3N	774	m7-α-HSDH	0	0	0	0	1	0				ENPQ2-3N	774	m7-α-HSDH	0	0	0	0	0.000670823	0
ENpX	774	mFabI	1	0	1	2	0	1				ENpX	774	mFabI	0.000974778	0	0.00114276	0.00222907	0	0.000654913
ENpQ-2-2	771	m7-α-HSDH	0	0	0	0	1	0				ENpQ-2-2	771	m7-α-HSDH	0	0	0	0	0.000673433	0
ENpR-2-2	774	m7-α-HSDH	0	0	0	0	1	0				ENpR-2-2	774	m7-α-HSDH	0	0	0	0	0.000670823	0
ENToxopl-ENR	1287	euk-YX7K	4	4	0	2	1	0				ENToxopl-ENR	1287	euk-YX7K	0.00234492	0.00230246	0	0.00134056	0.000403432	0
ENpY-3	774	m7-α-HSDH	0	0	0	0	1	0				ENpY-3	774	m7-α-HSDH	0	0	0	0	0.000670823	0

## Sheet: Human_oral
			Ancient human oral-Archeological site		Human oral-Spain													Ancient human oral-Archeological site		Human oral-Spain
			mgm4517539	mgm4530391	mgm4447101	mgm4447102	mgm4447103	mgm4447192	mgm4447903	mgm4447943	mgm4447970	mgm4447971						mgm4517539	mgm4530391	mgm4447101	mgm4447102	mgm4447103	mgm4447192	mgm4447903	mgm4447943	mgm4447970	mgm4447971
		Average read length (bp)	197.737	209.766	470.638	408.873	469.401	407.6	401.861	419.361	392.464	383.945					Average read length (bp)	197.737	209.766	470.638	408.873	469.401	407.6	401.861	419.361	392.464	383.945
		Number of 16s rRNA sequences (Greengenes)	96	94	399	260	657	362	460	455	111	166					Number of 16s rRNA sequences (Greengenes)	96	94	399	260	657	362	460	455	111	166
	TRG length (bp)		Number of hits													TRG length (bp)		Number of normalized hits
EN3-oxo-pD-1-6	846	mFabG	32	26	23	22	51	13	18	39	6	2			EN3-oxo-pD-1-6	846	mFabG	0.564224	0.468186	0.0975725	0.143226	0.131395	0.0607865	0.066235	0.145086	0.0914958	0.0203936
EN3-oxo-pAM1	843	mFabG	11	11	3	11	26	3	5	8	1	0			EN3-oxo-pAM1	843	mFabG	0.194642	0.198783	0.0127721	0.0718679	0.0672239	0.0140776	0.0184641	0.0298672	0.0153036	0
EN7A-HPLab	789	Hpy7-α-HSDH	48	36	43	16	69	9	27	42	5	7			EN7A-HPLab	789	Hpy7-α-HSDH	0.907478	0.695089	0.195597	0.11169	0.190612	0.0451232	0.10653	0.167534	0.0817548	0.0765343
ENpA-2	1224	mFabV	15	14	3	1	2	0	5	6	2	4			ENpA-2	1224	mFabV	0.182802	0.174246	0.0087965	0.00449975	0.00356144	0	0.0127167	0.0154277	0.0210799	0.0281912
ENpAB1-2	936	mYX7K	9	10	16	16	47	12	9	14	1	2			ENpAB1-2	936	mYX7K	0.143429	0.162757	0.06135	0.0941486	0.109446	0.0507154	0.0299331	0.0470743	0.013783	0.0184327
ENpAF1-5	903	mYX7K	9	5	15	12	42	9	9	13	0	2			ENpAF1-5	903	mYX7K	0.148671	0.0843524	0.0596175	0.0731919	0.101377	0.0394266	0.031027	0.0453093	0	0.0191063
ENpAH4-3 novel hypothetical protein	1314	Hyp-ENR	0	0	0	0	0	0	0	0	0	0			ENpAH4-3 novel hypothetical protein	1314	Hyp-ENR	0	0	0	0	0	0	0	0	0	0
ENpAL1-4	813	mFabI	42	37	38	13	74	22	30	40	0	10			ENpAL1-4	813	mFabI	0.770603	0.693308	0.16775	0.0880689	0.19839	0.107045	0.114872	0.154846	0	0.106107
ENpAQ2-2	975	mFabV	9	12	2	1	1	0	2	6	2	4			ENpAQ2-2	975	mFabV	0.137692	0.187496	0.00736199	0.00564892	0.00223549	0	0.00638573	0.0193677	0.0264634	0.0353908
ENpAT4-2	819	mFabI	20	20	22	18	71	18	21	20	4	2			ENpAT4-2	819	mFabI	0.364265	0.372016	0.0964071	0.121048	0.188952	0.0869407	0.0798216	0.076856	0.0630081	0.0210659
ENpAU2-2	753	mFabL	103	76	85	45	157	29	63	78	15	9			ENpAU2-2	753	mFabL	2.04039	1.53757	0.40513	0.329145	0.454446	0.152348	0.260454	0.32601	0.25699	0.103106
ENpAV2_2	783	mFabL	98	77	88	42	157	30	61	85	13	11			ENpAV2_2	783	mFabL	1.86696	1.49811	0.403358	0.295432	0.437034	0.151563	0.242523	0.341656	0.214191	0.12119
ENpAY4-2	1089	mFabK	50	39	41	12	70	9	62	76	6	10			ENpAY4-2	1089	mFabK	0.684879	0.545572	0.135122	0.0606908	0.140103	0.0326926	0.177235	0.219643	0.0710793	0.0792149
ENpB-1-4	1185	mFabV	16	12	3	1	2	0	5	6	2	4			ENpB-1-4	1185	mFabV	0.201406	0.154269	0.00908601	0.00464784	0.00367866	0	0.0131352	0.0159355	0.0217737	0.029119
ENpBF1-4	774	m7-α-HSDH	72	55	58	33	104	19	36	52	9	7			ENpBF1-4	774	m7-α-HSDH	1.3876	1.08252	0.268941	0.234824	0.292867	0.0971062	0.144793	0.211443	0.15001	0.0780175
ENCtFabI	918	FabI	7	5	13	12	45	15	8	11	0	2			ENCtFabI	918	FabI	0.113744	0.0829741	0.0508242	0.071996	0.106843	0.0646373	0.0271289	0.0377122	0	0.0187941
ENFabI	810	FabI	47	30	26	23	110	25	23	28	2	5			ENFabI	810	FabI	0.865535	0.564224	0.115202	0.156391	0.295996	0.122093	0.0883951	0.108794	0.0318541	0.05325
ENFabKst_pne	1002	FabK	157	100	105	51	114	43	102	135	5	22			ENFabKst_pne	1002	FabK	2.33724	1.52036	0.37609	0.280332	0.247979	0.16976	0.316897	0.424031	0.0643758	0.189404
ENFABL_bas_sub	774	FabL	104	75	87	43	152	28	60	80	17	6			ENFABL_bas_sub	774	FabL	2.00431	1.47617	0.403412	0.305983	0.428036	0.143104	0.241321	0.325297	0.283353	0.0668721
ENFabV_Vib_Albensis	1239	FabV	14	14	3	1	2	0	6	6	2	4			ENFabV_Vib_Albensis	1239	FabV	0.16855	0.172136	0.00869001	0.00444527	0.00351833	0	0.0150753	0.0152409	0.0208247	0.0278499
ENpBC1	774	m7-α-HSDH	72	54	57	32	109	18	34	54	8	7			ENpBC1	774	m7-α-HSDH	1.3876	1.06284	0.264304	0.227708	0.306947	0.0919954	0.136749	0.219576	0.133343	0.0780175
ENpJ-1-4	1194	mFabV	12	13	3	1	2	0	5	6	2	4			ENpJ-1-4	1194	mFabV	0.149916	0.165865	0.00901752	0.00461281	0.00365093	0	0.0130362	0.0158153	0.0216095	0.0288995
ENpL_1	774	m7-α-HSDH	72	56	55	33	103	18	37	53	9	7			ENpL_1	774	m7-α-HSDH	1.3876	1.1022	0.25503	0.234824	0.290051	0.0919954	0.148815	0.21551	0.15001	0.0780175
ENpAY2-1	786	mFabI	45	30	26	23	109	25	23	28	2	5			ENpAY2-1	786	mFabI	0.854008	0.581452	0.118719	0.161167	0.302261	0.125821	0.0910941	0.112116	0.0328267	0.054876
ENpAZ2	765	mFabI	46	27	26	20	105	22	19	26	3	5			ENpAZ2	765	mFabI	0.89695	0.537672	0.121978	0.143992	0.299161	0.113762	0.0773174	0.106965	0.0505918	0.0563824
ENPQ2-3N	774	m7-α-HSDH	69	52	62	36	101	18	34	54	8	7			ENPQ2-3N	774	m7-α-HSDH	1.32978	1.02348	0.287489	0.256172	0.284419	0.0919954	0.136749	0.219576	0.133343	0.0780175
ENpX	774	mFabI	14	16	8	10	42	11	1	4	0	0			ENpX	774	mFabI	0.269811	0.314916	0.0370953	0.0711588	0.118273	0.0562194	0.00402202	0.0162649	0	0
ENpQ-2-2	771	m7-α-HSDH	70	55	53	33	99	18	34	52	9	7			ENpQ-2-2	771	m7-α-HSDH	1.3543	1.08673	0.246713	0.235738	0.279871	0.0923533	0.137281	0.212266	0.150594	0.0783211
ENpR-2-2	774	m7-α-HSDH	73	52	57	33	97	18	33	51	9	6			ENpR-2-2	774	m7-α-HSDH	1.40687	1.02348	0.264304	0.234824	0.273155	0.0919954	0.132727	0.207377	0.15001	0.0668721
ENToxopl-ENR	1287	euk-YX7K	9	5	14	12	48	11	7	13	0	2			ENToxopl-ENR	1287	euk-YX7K	0.104312	0.0591843	0.0390409	0.0513538	0.0812906	0.0338103	0.0169319	0.0317904	0	0.0134056
ENpY-3	774	m7-α-HSDH	69	53	54	34	104	17	33	52	9	7			ENpY-3	774	m7-α-HSDH	1.32978	1.04316	0.250393	0.24194	0.292867	0.0868845	0.132727	0.211443	0.15001	0.0780175

## Sheet: Fresh_water
			Fresh water-Antarctica								Fresh water-Minnesota								Fresh water-Australia	Fresh water-South Australia						Fresh water-Antarctica								Fresh water-Minnesota								Fresh water-Australia	Fresh water-South Australia
			mgm4443679	mgm4443680	mgm4443681	mgm4443682	mgm4443683	mgm4443685	mgm4443686	mgm4443687	mgm4511246	mgm4511247	mgm4511252	mgm4511253	mgm4511254	mgm4511255	mgm4511256	mgm4511257	mgm4453064	mgm4453083.3						mgm4443679	mgm4443680	mgm4443681	mgm4443682	mgm4443683	mgm4443685	mgm4443686	mgm4443687	mgm4511246	mgm4511247	mgm4511252	mgm4511253	mgm4511254	mgm4511255	mgm4511256	mgm4511257	mgm4453064	mgm4453083.3
		Average read length (bp)	971.451	994.854	1008.88	1001.43	1012.24	997.623	985.591	1001.5	248.842	252.598	270.778	252.436	254.798	252.995	285.095	256.402	415.379	421.141					Average read length (bp)	971.451	994.854	1008.88	1001.43	1012.24	997.623	985.591	1001.5	248.842	252.598	270.778	252.436	254.798	252.995	285.095	256.402	415.379	421.141
		Number of 16s rRNA sequences (Greengenes)	4	1	39	149	40	3	194	184	251	242	290	262	302	255	189	318	5	84					Number of 16s rRNA sequences (Greengenes)	4	1	39	149	40	3	194	184	251	242	290	262	302	255	189	318	5	84
	TRG length (bp)		Number of hits																					TRG length (bp)		Number of normalized hits
EN3-oxo-pD-1-6	846	mFabG	3	2	8	126	21	2	102	86	53	42	23	22	14	10	37	18	4	32			EN3-oxo-pD-1-6	846	mFabG	1.2695	3.38534	0.347215	1.43139	0.888652	1.12845	0.889961	0.79114	0.357417	0.293769	0.134246	0.142133	0.0784682	0.0663793	0.33137	0.0958116	1.35414	0.644827
EN3-oxo-pAM1	843	mFabG	0	1	0	28	7	1	35	21	19	16	13	6	7	5	12	7	0	5			EN3-oxo-pAM1	843	mFabG	0	1.6987	0	0.319218	0.297272	0.566232	0.306466	0.193873	0.128586	0.11231	0.0761484	0.0389014	0.0393737	0.0333077	0.107854	0.0373927	0	0.101113
EN7A-HPLab	789	Hpy7-α-HSDH	2	2	24	150	19	1	161	137	71	51	38	34	21	18	51	27	5	47			EN7A-HPLab	789	Hpy7-α-HSDH	0.907478	3.62991	1.1169	1.82714	0.862104	0.604985	1.50623	1.35135	0.513394	0.382491	0.237822	0.235529	0.126206	0.128115	0.48975	0.1541	1.81496	1.01551
ENpA-2	1224	mFabV	0	0	0	2	0	1	33	33	0	4	0	0	0	0	0	1	0	1			ENpA-2	1224	mFabV	0	0	0	0.0157038	0	0.389978	0.19901	0.209825	0	0.0193378	0	0	0	0	0	0.00367904	0	0.0139278
ENpAB1-2	936	mYX7K	0	0	25	39	4	1	45	44	32	19	19	9	6	7	13	13	0	6			ENpAB1-2	936	mYX7K	0	0	0.980714	0.400447	0.152991	0.509972	0.354877	0.365849	0.195049	0.120117	0.100236	0.0525543	0.0303957	0.0419977	0.105232	0.0625437	0	0.10928
ENpAF1-5	903	mYX7K	0	0	19	37	4	1	40	37	27	13	12	9	6	6	13	14	0	6			ENpAF1-5	903	mYX7K	0	0	0.772581	0.393795	0.158583	0.528608	0.326974	0.318889	0.170587	0.0851889	0.0656203	0.0544749	0.0315065	0.0373135	0.109078	0.0698162	0	0.113273
ENpAH4-3 novel hypothetical protein	1314	Hyp-ENR	0	0	0	0	0	0	0	0	0	0	0	0	0	0	0	0	0	0			ENpAH4-3 novel hypothetical protein	1314	Hyp-ENR	0	0	0	0	0	0	0	0	0	0	0	0	0	0	0	0	0	0
ENpAL1-4	813	mFabI	0	0	53	34	3	1	58	48	41	32	19	12	11	12	22	26	0	6			ENpAL1-4	813	mFabI	0	0	2.39367	0.401925	0.132103	0.587126	0.526597	0.45949	0.287715	0.232909	0.115401	0.0806738	0.0641561	0.0828884	0.205028	0.144012	0	0.125813
ENpAQ2-2	975	mFabV	0	0	0	2	0	1	32	32	0	3	1	0	0	0	0	1	0	1			ENpAQ2-2	975	mFabV	0	0	0	0.0197143	0	0.489573	0.242263	0.255429	0	0.0182072	0.00506454	0	0	0	0	0.00461861	0	0.0174847
ENpAT4-2	819	mFabI	0	0	33	63	4	1	63	63	51	48	37	26	20	24	28	27	2	17			ENpAT4-2	819	mFabI	0	0	1.47948	0.739288	0.174847	0.582825	0.567803	0.598662	0.355268	0.346805	0.223081	0.173513	0.115793	0.164562	0.259033	0.148455	0.699389	0.353858
ENpAU2-2	753	mFabL	6	4	88	344	40	1	275	264	137	103	80	75	46	48	101	55	11	120			ENpAU2-2	753	mFabL	2.85259	7.60691	4.29108	4.39056	1.90173	0.633909	2.69575	2.72856	1.03799	0.809412	0.524614	0.544387	0.289667	0.357972	1.01627	0.328915	4.1838	2.71675
ENpAV2_2	783	mFabL	5	4	91	333	39	1	272	246	155	111	83	68	43	51	103	60	12	112			ENpAV2_2	783	mFabL	2.28608	7.31545	4.26735	4.08733	1.78314	0.609621	2.56418	2.44511	1.12938	0.838859	0.523433	0.474667	0.260401	0.365773	0.996682	0.345069	4.38927	2.43848
ENpAY4-2	1089	mFabK	2	0	21	3	3	0	5	7	3	3	3	3	0	1	6	3	1	15			ENpAY4-2	1089	mFabK	0.657484	0	0.70806	0.0264759	0.0986226	0	0.0338909	0.050026	0.0157167	0.0163013	0.0136031	0.0150569	0	0.00515674	0.041745	0.0124054	0.262994	0.234816
ENpB-1-4	1185	mFabV	0	0	0	2	0	1	35	35	0	4	1	0	0	0	0	1	0	1			ENpB-1-4	1185	mFabV	0	0	0	0.0162207	0	0.402813	0.218017	0.229866	0	0.0199742	0.00416703	0	0	0	0	0.00380012	0	0.0143862
ENpBF1-4	774	m7-α-HSDH	3	3	45	239	25	0	203	166	75	72	43	45	25	23	62	29	7	55			ENpBF1-4	774	m7-α-HSDH	1.3876	5.55039	2.13476	2.96766	1.15633	0	1.93596	1.66914	0.552827	0.550452	0.27433	0.31777	0.153156	0.166874	0.606921	0.168722	2.59018	1.21139
ENCtFabI	918	FabI	0	0	22	37	4	1	41	40	24	11	10	9	7	5	14	12	0	6			ENCtFabI	918	FabI	0	0	0.879951	0.387361	0.155991	0.519971	0.329672	0.339111	0.149155	0.0709051	0.0537901	0.0535848	0.0361569	0.0305865	0.115549	0.0588646	0	0.111422
ENFabI	810	FabI	1	0	37	75	11	1	73	66	84	79	72	48	36	33	41	46	2	15			ENFabI	810	FabI	0.441975	0	1.67724	0.889883	0.486173	0.5893	0.665241	0.634138	0.591648	0.577125	0.438927	0.32389	0.210743	0.228787	0.383513	0.255734	0.70716	0.315697
ENFabKst_pne	1002	FabK	1	0	18	10	4	0	19	18	16	13	8	9	4	3	6	7	6	16			ENFabKst_pne	1002	FabK	0.357285	0	0.659604	0.0959156	0.142914	0	0.139967	0.139807	0.0911007	0.0767721	0.0394246	0.0490927	0.018929	0.0168134	0.0453696	0.0314591	1.71497	0.272217
ENFABL_bas_sub	774	FabL	6	5	83	297	34	1	294	262	133	105	83	81	50	53	110	60	18	125			ENFABL_bas_sub	774	FabL	2.77519	9.25065	3.93745	3.68784	1.57261	0.61671	2.8038	2.63442	0.980347	0.802742	0.52952	0.571987	0.306313	0.384537	1.07679	0.349081	6.66047	2.75317
ENFabV_Vib_Albensis	1239	FabV	0	0	0	2	0	1	34	32	0	4	1	0	0	0	0	1	0	1			ENFabV_Vib_Albensis	1239	FabV	0	0	0	0.0155137	0	0.385257	0.202558	0.201004	0	0.0191036	0.00398542	0	0	0	0	0.0036345	0	0.0137592
ENpBC1	774	m7-α-HSDH	3	4	41	224	24	1	191	156	73	66	42	44	26	23	60	26	7	54			ENpBC1	774	m7-α-HSDH	1.3876	7.40052	1.94501	2.7814	1.11008	0.61671	1.82152	1.56859	0.538085	0.504581	0.26795	0.310709	0.159283	0.166874	0.587343	0.151268	2.59018	1.18937
ENpJ-1-4	1194	mFabV	0	0	0	2	0	1	35	34	0	4	1	0	0	0	0	1	0	1			ENpJ-1-4	1194	mFabV	0	0	0	0.0160984	0	0.399777	0.216374	0.221615	0	0.0198236	0.00413562	0	0	0	0	0.00377148	0	0.0142777
ENpL_1	774	m7-α-HSDH	3	3	45	235	24	0	202	164	73	73	44	44	24	23	60	29	7	54			ENpL_1	774	m7-α-HSDH	1.3876	5.55039	2.13476	2.91799	1.11008	0	1.92642	1.64903	0.538085	0.558097	0.280709	0.310709	0.14703	0.166874	0.587343	0.168722	2.59018	1.18937
ENpAY2-1	786	mFabI	1	0	37	73	10	1	71	67	84	78	71	47	35	33	40	45	2	15			ENpAY2-1	786	mFabI	0.455471	0	1.72845	0.8926	0.455471	0.607294	0.666772	0.663403	0.609714	0.587218	0.446047	0.326826	0.211145	0.235773	0.385584	0.257814	0.728753	0.325336
ENpAZ2	765	mFabI	0	1	61	96	13	1	94	96	85	75	68	57	37	33	46	46	2	18			ENpAZ2	765	mFabI	0	1.8719	2.92784	1.20605	0.608366	0.623965	0.907001	0.976641	0.633909	0.580133	0.438927	0.407244	0.229338	0.242245	0.455594	0.270777	0.748758	0.40112
ENPQ2-3N	774	m7-α-HSDH	3	3	38	229	25	0	194	155	72	69	44	45	26	21	61	26	6	57			ENPQ2-3N	774	m7-α-HSDH	1.3876	5.55039	1.80269	2.84349	1.15633	0	1.85013	1.55853	0.530714	0.527516	0.280709	0.31777	0.159283	0.152364	0.597132	0.151268	2.22016	1.25544
ENpX	774	mFabI	0	0	19	50	3	1	33	32	53	68	21	25	16	21	33	23	1	5			ENpX	774	mFabI	0	0	0.901345	0.620849	0.13876	0.61671	0.314713	0.321762	0.390665	0.519871	0.133975	0.176539	0.0980201	0.152364	0.323038	0.133814	0.370026	0.110127
ENpQ-2-2	771	m7-α-HSDH	3	3	45	233	23	0	199	160	73	73	44	46	24	23	60	29	7	54			ENpQ-2-2	771	m7-α-HSDH	1.393	5.57198	2.14307	2.90441	1.06796	0	1.9052	1.61507	0.540179	0.560268	0.281802	0.326096	0.147602	0.167524	0.589628	0.169379	2.60026	1.194
ENpR-2-2	774	m7-α-HSDH	3	3	44	236	24	0	200	164	72	71	43	44	24	22	61	29	8	54			ENpR-2-2	774	m7-α-HSDH	1.3876	5.55039	2.08733	2.93041	1.11008	0	1.90735	1.64903	0.530714	0.542807	0.27433	0.310709	0.14703	0.159619	0.597132	0.168722	2.96021	1.18937
ENToxopl-ENR	1287	euk-YX7K	0	0	19	36	4	1	43	43	27	13	12	9	7	6	15	13	0	6			ENToxopl-ENR	1287	euk-YX7K	0	0	0.542068	0.268832	0.111267	0.370888	0.246622	0.260025	0.119689	0.0597713	0.0460413	0.0382213	0.0257903	0.0261804	0.0883068	0.0454863	0	0.0794761
ENpY-3	774	m7-α-HSDH	3	3	45	227	24	0	199	160	70	70	44	44	23	22	59	29	7	54			ENpY-3	774	m7-α-HSDH	1.3876	5.55039	2.13476	2.81865	1.11008	0	1.89781	1.60881	0.515972	0.535161	0.280709	0.310709	0.140904	0.159619	0.577554	0.168722	2.59018	1.18937

## Sheet: Forest_soil
			Rain Forest-Puerto Rico	Mediterranean Forest-Spain		Cave-Temperate forest-Finland								Rain Forest-Puerto Rico	Mediterranean Forest-Spain		Cave-Temperate forest-Finland
			mgm4446153	mgm4465556	mgm4465558	mgm4451759	mgm4451761	mgm4453297						mgm4446153	mgm4465556	mgm4465558	mgm4451759	mgm4451761	mgm4453297
		Average read length (bp)	435.038	387.868	310.932	405.218	403.443	420.739					Average read length (bp)	435.038	387.868	310.932	405.218	403.443	420.739
		Number of 16s rRNA sequences (Greengenes)	7	159	225	92	110	65					Number of 16s rRNA sequences (Greengenes)	7	159	225	92	110	65
	TRG length (bp)		Number of hits									TRG length (bp)		Number of normalized hits
EN3-oxo-pD-1-6	846	mFabG	190	61	32	9	16	12			EN3-oxo-pD-1-6	846	mFabG	45.9439	0.64939	0.240735	0.165587	0.246207	0.312493
EN3-oxo-pAM1	843	mFabG	61	18	7	1	7	6			EN3-oxo-pAM1	843	mFabG	14.8029	0.192305	0.0528483	0.0184641	0.108099	0.156803
EN7A-HPLab	789	Hpy7-α-HSDH	208	84	35	11	24	23			EN7A-HPLab	789	Hpy7-α-HSDH	53.9301	0.958844	0.282326	0.217006	0.39599	0.642215
ENpA-2	1224	mFabV	1	9	4	1	2	17			ENpA-2	1224	mFabV	0.167134	0.0662227	0.0207988	0.0127167	0.0212715	0.305983
ENpAB1-2	936	mYX7K	81	22	10	1	2	1			ENpAB1-2	936	mYX7K	17.7033	0.211686	0.0679962	0.0166295	0.0278166	0.0235371
ENpAF1-5	903	mYX7K	72	20	6	1	1	1			ENpAF1-5	903	mYX7K	16.3113	0.199475	0.0422887	0.0172372	0.0144166	0.0243973
ENpAH4-3 novel hypothetical protein	1314	Hyp-ENR	0	1	0	0	0	0			ENpAH4-3 novel hypothetical protein	1314	Hyp-ENR	0	0.0068541	0	0	0	0
ENpAL1-4	813	mFabI	60	36	23	3	1	1			ENpAL1-4	813	mFabI	15.0975	0.398802	0.180052	0.0574362	0.0160125	0.0270981
ENpAQ2-2	975	mFabV	1	7	4	1	0	12			ENpAQ2-2	975	mFabV	0.209817	0.0646605	0.0261105	0.0159643	0	0.271148
ENpAT4-2	819	mFabI	136	41	19	2	1	1			ENpAT4-2	819	mFabI	33.9703	0.450864	0.147649	0.0380103	0.0158952	0.0268996
ENpAU2-2	753	mFabL	618	272	146	49	74	48			ENpAU2-2	753	mFabL	167.895	3.25327	1.23401	1.01288	1.27934	1.40435
ENpAV2_2	783	mFabL	586	281	140	43	68	49			ENpAV2_2	783	mFabL	153.102	3.23214	1.13796	0.854795	1.13057	1.37868
ENpAY4-2	1089	mFabK	4	3	3	22	15	15			ENpAY4-2	1089	mFabK	0.75141	0.0248107	0.0175329	0.314449	0.179314	0.303454
ENpB-1-4	1185	mFabV	1	9	4	1	0	15			ENpB-1-4	1185	mFabV	0.172634	0.0684022	0.0214834	0.0131352	0	0.27887
ENpBF1-4	774	m7-α-HSDH	317	129	63	22	36	29			ENpBF1-4	774	m7-α-HSDH	83.7844	1.50105	0.518036	0.442422	0.605497	0.825442
ENCtFabI	918	FabI	70	18	6	1	1	1			ENCtFabI	918	FabI	15.5991	0.176594	0.0415977	0.0169556	0.014181	0.0239987
ENFabI	810	FabI	140	46	20	3	2	4			ENFabI	810	FabI	35.358	0.511468	0.157147	0.057649	0.0321437	0.108794
ENFabKst_pne	1002	FabK	45	36	25	40	34	11			ENFabKst_pne	1002	FabK	9.18734	0.323579	0.158794	0.621366	0.441735	0.241855
ENFABL_bas_sub	774	FabL	562	239	122	37	68	52			ENFABL_bas_sub	774	FabL	148.539	2.78101	1.00318	0.744074	1.14372	1.4801
ENFabV_Vib_Albensis	1239	FabV	1	9	4	1	0	17			ENFabV_Vib_Albensis	1239	FabV	0.16511	0.065421	0.020547	0.0125627	0	0.302279
ENpBC1	774	m7-α-HSDH	325	122	60	21	34	30			ENpBC1	774	m7-α-HSDH	85.8989	1.4196	0.493368	0.422312	0.571858	0.853906
ENpJ-1-4	1194	mFabV	1	9	4	1	0	17			ENpJ-1-4	1194	mFabV	0.171333	0.0678866	0.0213214	0.0130362	0	0.313671
ENpL_1	774	m7-α-HSDH	317	127	61	22	34	29			ENpL_1	774	m7-α-HSDH	83.7844	1.47778	0.501591	0.442422	0.571858	0.825442
ENpAY2-1	786	mFabI	140	46	20	3	2	4			ENpAY2-1	786	mFabI	36.4377	0.527086	0.161945	0.0594092	0.0331251	0.112116
ENpAZ2	765	mFabI	140	47	24	2	3	2			ENpAZ2	765	mFabI	37.4379	0.553328	0.199669	0.0406934	0.0510517	0.0575968
ENPQ2-3N	774	m7-α-HSDH	324	124	59	22	35	30			ENPQ2-3N	774	m7-α-HSDH	85.6346	1.44287	0.485145	0.442422	0.588677	0.853906
ENpX	774	mFabI	53	10	7	1	0	1			ENpX	774	mFabI	14.0081	0.11636	0.0575596	0.0201101	0	0.0284635
ENpQ-2-2	771	m7-α-HSDH	321	128	60	23	34	29			ENpQ-2-2	771	m7-α-HSDH	85.1718	1.49521	0.495288	0.464332	0.574083	0.828654
ENpR-2-2	774	m7-α-HSDH	316	128	62	22	36	28			ENpR-2-2	774	m7-α-HSDH	83.5201	1.48941	0.509813	0.442422	0.605497	0.796979
ENToxopl-ENR	1287	euk-YX7K	70	21	8	1	1	1			ENToxopl-ENR	1287	euk-YX7K	11.1267	0.146956	0.0395614	0.0120942	0.0101151	0.0171179
ENpY-3	774	m7-α-HSDH	311	124	61	21	34	28			ENpY-3	774	m7-α-HSDH	82.1986	1.44287	0.501591	0.422312	0.571858	0.796979

## Sheet: Glacier
			Glacier-Austria							Glacier-Austria
			mgm4491734							mgm4491734
		Average read length (bp)	108.731						Average read length (bp)	108.731
		Number of 16s rRNA sequences (Greengenes)	946						Number of 16s rRNA sequences (Greengenes)	946
	TRG length (bp)		Number of hits					TRG length (bp)		Number of normalized hits
EN3-oxo-pD-1-6	846	mFabG	379				EN3-oxo-pD-1-6	846	mFabG	0.678142
EN3-oxo-pAM1	843	mFabG	153				EN3-oxo-pAM1	843	mFabG	0.274736
EN7A-HPLab	789	Hpy7-α-HSDH	489				EN7A-HPLab	789	Hpy7-α-HSDH	0.938175
ENpA-2	1224	mFabV	23				ENpA-2	1224	mFabV	0.0284445
ENpAB1-2	936	mYX7K	118				ENpAB1-2	936	mYX7K	0.190835
ENpAF1-5	903	mYX7K	95				ENpAF1-5	903	mYX7K	0.159253
ENpAH4-3 novel hypothetical protein	1314	Hyp-ENR	26				ENpAH4-3 novel hypothetical protein	1314	Hyp-ENR	0.0299523
ENpAL1-4	813	mFabI	167				ENpAL1-4	813	mFabI	0.310941
ENpAQ2-2	975	mFabV	23				ENpAQ2-2	975	mFabV	0.0357088
ENpAT4-2	819	mFabI	251				ENpAT4-2	819	mFabI	0.463919
ENpAU2-2	753	mFabL	1127				ENpAU2-2	753	mFabL	2.26559
ENpAV2_2	783	mFabL	1171				ENpAV2_2	783	mFabL	2.26385
ENpAY4-2	1089	mFabK	33				ENpAY4-2	1089	mFabK	0.045871
ENpB-1-4	1185	mFabV	21				ENpB-1-4	1185	mFabV	0.0268258
ENpBF1-4	774	m7-α-HSDH	687				ENpBF1-4	774	m7-α-HSDH	1.34359
ENCtFabI	918	FabI	92				ENCtFabI	918	FabI	0.151704
ENFabI	810	FabI	362				ENFabI	810	FabI	0.676512
ENFabKst_pne	1002	FabK	132				ENFabKst_pne	1002	FabK	0.199415
ENFABL_bas_sub	774	FabL	1074				ENFABL_bas_sub	774	FabL	2.10046
ENFabV_Vib_Albensis	1239	FabV	34				ENFabV_Vib_Albensis	1239	FabV	0.0415393
ENpBC1	774	m7-α-HSDH	681				ENpBC1	774	m7-α-HSDH	1.33186
ENpJ-1-4	1194	mFabV	34				ENpJ-1-4	1194	mFabV	0.0431049
ENpL_1	774	m7-α-HSDH	675				ENpL_1	774	m7-α-HSDH	1.32012
ENpAY2-1	786	mFabI	350				ENpAY2-1	786	mFabI	0.674058
ENpAZ2	765	mFabI	349				ENpAZ2	765	mFabI	0.690583
ENPQ2-3N	774	m7-α-HSDH	670				ENPQ2-3N	774	m7-α-HSDH	1.31035
ENpX	774	mFabI	95				ENpX	774	mFabI	0.185795
ENpQ-2-2	771	m7-α-HSDH	673				ENpQ-2-2	771	m7-α-HSDH	1.32133
ENpR-2-2	774	m7-α-HSDH	667				ENpR-2-2	774	m7-α-HSDH	1.30448
ENToxopl-ENR	1287	euk-YX7K	95				ENToxopl-ENR	1287	euk-YX7K	0.111737
ENpY-3	774	m7-α-HSDH	657				ENpY-3	774	m7-α-HSDH	1.28492

## Sheet: Nomalized_units
		Waste water-WWTP-China				Activated sludge-WWTP China				Waste water-WWTP Hong Kong	Ocean sediment-China						Ancient human oral-Archeological site		Human oral-Spain								Fresh water-Antarctica								Fresh water-Minnesota								Fresh water-Australia	Fresh water-South Australia	Mediterranean Forest-Spain		Cave-Temperate forest-Finland
		mgm4511199	mgm4511200	mgm4511201	mgm4511202	mgm4494854.3.29	mgm4494855.3.299	mgm4494863.3.299	mgm4494888.3.299	mgm4467420.3.299	mgm4487294	mgm4487295	mgm4487296	mgm4487297	mgm4487431	mgm4487432	mgm4517539	mgm4530391	mgm4447101	mgm4447102	mgm4447103	mgm4447192	mgm4447903	mgm4447943	mgm4447970	mgm4447971	mgm4443679	mgm4443680	mgm4443681	mgm4443682	mgm4443683	mgm4443685	mgm4443686	mgm4443687	mgm4511246	mgm4511247	mgm4511252	mgm4511253	mgm4511254	mgm4511255	mgm4511256	mgm4511257	mgm4453064	mgm4453083.3	mgm4465556	mgm4465558	mgm4451759	mgm4451761	mgm4453297
EN3-oxo-pD-1-6	mFabG	0.000508005	0.000491341	0.00785341	0.0182469	0.00620936	0.00566703	0	0.00471138	0.000458139	0.00267546	0.00437835	0.00209101	0	0	0.00119835	0.564224	0.468186	0.0975725	0.143226	0.131395	0.0607865	0.066235	0.145086	0.0914958	0.0203936	1.2695	3.38534	0.347215	1.43139	0.888652	1.12845	0.889961	0.79114	0.357417	0.293769	0.134246	0.142133	0.0784682	0.0663793	0.33137	0.0958116	1.35414	0.644827	0.64939	0.240735	0.165587	0.246207	0.312493
EN3-oxo-pAM1	mFabG	0.000509812	0.00049309	0.00525424	0.0145418	0.00166172	0.0021327	0.000337847	0.00257899	0.000153257	0	0.00175757	0	0	0	0	0.194642	0.198783	0.0127721	0.0718679	0.0672239	0.0140776	0.0184641	0.0298672	0.0153036	0	0	1.6987	0	0.319218	0.297272	0.566232	0.306466	0.193873	0.128586	0.11231	0.0761484	0.0389014	0.0393737	0.0333077	0.107854	0.0373927	0	0.101113	0.192305	0.0528483	0.0184641	0.108099	0.156803
EN7A-HPLab	Hpy7-α-HSDH	0	0	0.00280692	0.00863169	0	0	0	0.00045925	0	0	0	0.00112103	0	0	0	0.907478	0.695089	0.195597	0.11169	0.190612	0.0451232	0.10653	0.167534	0.0817548	0.0765343	0.907478	3.62991	1.1169	1.82714	0.862104	0.604985	1.50623	1.35135	0.513394	0.382491	0.237822	0.235529	0.126206	0.128115	0.48975	0.1541	1.81496	1.01551	0.958844	0.282326	0.217006	0.39599	0.642215
ENpA-2	mFabV	0	0.000679207	0.00108562	0.0040803	0.00314729	0.00097923	0.000698052	0.00858505	0.000738862	0.00123281	0	0	0	0.000848394	0	0.182802	0.174246	0.0087965	0.00449975	0.00356144	0	0.0127167	0.0154277	0.0210799	0.0281912	0	0	0	0.0157038	0	0.389978	0.19901	0.209825	0	0.0193378	0	0	0	0	0	0.00367904	0	0.0139278	0.0662227	0.0207988	0.0127167	0.0212715	0.305983
ENpAB1-2	mYX7K	0	0.00266458	0.0104108	0.033955	0.0115988	0.00672279	0.00152139	0.00851673	0	0.0048364	0.00316589	0.000944975	0.00368654	0.000554719	0.000541563	0.143429	0.162757	0.06135	0.0941486	0.109446	0.0507154	0.0299331	0.0470743	0.013783	0.0184327	0	0	0.980714	0.400447	0.152991	0.509972	0.354877	0.365849	0.195049	0.120117	0.100236	0.0525543	0.0303957	0.0419977	0.105232	0.0625437	0	0.10928	0.211686	0.0679962	0.0166295	0.0278166	0.0235371
ENpAF1-5	mYX7K	0	0.00230163	0.0083387	0.0281567	0.00542958	0.00365015	0.000630798	0.00441399	0	0.00417762	0.00410198	0	0.00286595	0.000574991	0	0.148671	0.0843524	0.0596175	0.0731919	0.101377	0.0394266	0.031027	0.0453093	0	0.0191063	0	0	0.772581	0.393795	0.158583	0.528608	0.326974	0.318889	0.170587	0.0851889	0.0656203	0.0544749	0.0315065	0.0373135	0.109078	0.0698162	0	0.113273	0.199475	0.0422887	0.0172372	0.0144166	0.0243973
ENpAH4-3 novel hypothetical protein	Hyp-ENR	0	0	0	0.00069106	0.0183899	0.0164189	0	0.00634247	0.000393288	0	0	0	0	0	0	0	0	0	0	0	0	0	0	0	0	0	0	0	0	0	0	0	0	0	0	0	0	0	0	0	0	0	0	0.0068541	0	0	0	0
ENpAL1-4	mFabI	0.000528625	0.00153386	0.00762737	0.0262475	0.0357531	0.0302224	0.0623559	0.0494719	0.00651538	0.00278405	0.00364486	0.00108794	0.00106107	0.000638643	0.00187049	0.770603	0.693308	0.16775	0.0880689	0.19839	0.107045	0.114872	0.154846	0	0.106107	0	0	2.39367	0.401925	0.132103	0.587126	0.526597	0.45949	0.287715	0.232909	0.115401	0.0806738	0.0641561	0.0828884	0.205028	0.144012	0	0.125813	0.398802	0.180052	0.0574362	0.0160125	0.0270981
ENpAQ2-2	mFabV	0	0.000852666	0.000454289	0.00325968	0.00610619	0.00276595	0.00204475	0.017467	0.000795048	0.00154765	0.00227944	0	0	0	0.0005199	0.137692	0.187496	0.00736199	0.00564892	0.00223549	0	0.00638573	0.0193677	0.0264634	0.0353908	0	0	0	0.0197143	0	0.489573	0.242263	0.255429	0	0.0182072	0.00506454	0	0	0	0	0.00461861	0	0.0174847	0.0646605	0.0261105	0.0159643	0	0.271148
ENpAT4-2	mFabI	0.000524752	0.00406032	0.0237961	0.0837094	0.0624302	0.0530506	0.0135621	0.0783097	0.00220847	0.0110546	0.00814085	0.00863977	0.00947968	0.00190189	0.00371357	0.364265	0.372016	0.0964071	0.121048	0.188952	0.0869407	0.0798216	0.076856	0.0630081	0.0210659	0	0	1.47948	0.739288	0.174847	0.582825	0.567803	0.598662	0.355268	0.346805	0.223081	0.173513	0.115793	0.164562	0.259033	0.148455	0.699389	0.353858	0.450864	0.147649	0.0380103	0.0158952	0.0268996
ENpAU2-2	mFabL	0	0.00331215	0.0147056	0.0663253	0.0027905	0.00198967	0.0151291	0.00433085	0	0.00100196	0.000983821	0	0.00114562	0.000689531	0	2.04039	1.53757	0.40513	0.329145	0.454446	0.152348	0.260454	0.32601	0.25699	0.103106	2.85259	7.60691	4.29108	4.39056	1.90173	0.633909	2.69575	2.72856	1.03799	0.809412	0.524614	0.544387	0.289667	0.357972	1.01627	0.328915	4.1838	2.71675	3.25327	1.23401	1.01288	1.27934	1.40435
ENpAV2_2	mFabL	0	0.00371612	0.0158392	0.0713222	0.00447264	0.00344419	0.0134582	0.00323938	0	0.000963574	0.00283838	0	0.00110172	0.000663112	0.000647385	1.86696	1.49811	0.403358	0.295432	0.437034	0.151563	0.242523	0.341656	0.214191	0.12119	2.28608	7.31545	4.26735	4.08733	1.78314	0.609621	2.56418	2.44511	1.12938	0.838859	0.523433	0.474667	0.260401	0.365773	0.996682	0.345069	4.38927	2.43848	3.23214	1.13796	0.854795	1.13057	1.37868
ENpAY4-2	mFabK	0	0	0.000406733	0.00708765	0	0.000275155	0.00575364	0.000332735	0	0	0	0	0	0.000476783	0.000465475	0.684879	0.545572	0.135122	0.0606908	0.140103	0.0326926	0.177235	0.219643	0.0710793	0.0792149	0.657484	0	0.70806	0.0264759	0.0986226	0	0.0338909	0.050026	0.0157167	0.0163013	0.0136031	0.0150569	0	0.00515674	0.041745	0.0124054	0.262994	0.234816	0.0248107	0.0175329	0.314449	0.179314	0.303454
ENpB-1-4	mFabV	0	0.000701561	0.00112135	0.00421459	0.00354641	0.00126432	0.00192273	0.00917337	0.000327077	0.00254676	0	0	0.000727975	0.000438158	0.000855532	0.201406	0.154269	0.00908601	0.00464784	0.00367866	0	0.0131352	0.0159355	0.0217737	0.029119	0	0	0	0.0162207	0	0.402813	0.218017	0.229866	0	0.0199742	0.00416703	0	0	0	0	0.00380012	0	0.0143862	0.0684022	0.0214834	0.0131352	0	0.27887
ENpBF1-4	m7-α-HSDH	0	0.00161114	0.00972849	0.0228773	0.00090493	0.000774275	0	0.00046815	0	0	0	0	0	0.000670823	0	1.3876	1.08252	0.268941	0.234824	0.292867	0.0971062	0.144793	0.211443	0.15001	0.0780175	1.3876	5.55039	2.13476	2.96766	1.15633	0	1.93596	1.66914	0.552827	0.550452	0.27433	0.31777	0.153156	0.166874	0.606921	0.168722	2.59018	1.21139	1.50105	0.518036	0.442422	0.605497	0.825442
ENCtFabI	FabI	0	0.00090561	0.00627246	0.0252237	0.00343341	0.00228487	0.000930736	0.00355243	0	0.00328749	0.00242097	0	0	0	0	0.113744	0.0829741	0.0508242	0.071996	0.106843	0.0646373	0.0271289	0.0377122	0	0.0187941	0	0	0.879951	0.387361	0.155991	0.519971	0.329672	0.339111	0.149155	0.0709051	0.0537901	0.0535848	0.0361569	0.0305865	0.115549	0.0588646	0	0.111422	0.176594	0.0415977	0.0169556	0.014181	0.0239987
ENFabI	FabI	0	0.00872404	0.0442932	0.142374	0.187642	0.155371	0.0207451	0.137782	0.00366851	0.0130404	0.0100605	0.00655183	0.00426	0.00576908	0.00688386	0.865535	0.564224	0.115202	0.156391	0.295996	0.122093	0.0883951	0.108794	0.0318541	0.05325	0.441975	0	1.67724	0.889883	0.486173	0.5893	0.665241	0.634138	0.591648	0.577125	0.438927	0.32389	0.210743	0.228787	0.383513	0.255734	0.70716	0.315697	0.511468	0.157147	0.057649	0.0321437	0.108794
ENFabKst_pne	FabK	0.000428914	0.00082969	0.0106092	0.0289997	0.000699018	0.00119618	0.0224547	0.00108487	0	0	0	0.000882731	0	0	0.00101178	2.33724	1.52036	0.37609	0.280332	0.247979	0.16976	0.316897	0.424031	0.0643758	0.189404	0.357285	0	0.659604	0.0959156	0.142914	0	0.139967	0.139807	0.0911007	0.0767721	0.0394246	0.0490927	0.018929	0.0168134	0.0453696	0.0314591	1.71497	0.272217	0.323579	0.158794	0.621366	0.441735	0.241855
ENFABL_bas_sub	FabL	0	0.00161114	0.0131621	0.0328495	0.00135739	0.000774275	0.00257576	0.0028089	0	0	0	0.00114276	0	0.000670823	0	2.00431	1.47617	0.403412	0.305983	0.428036	0.143104	0.241321	0.325297	0.283353	0.0668721	2.77519	9.25065	3.93745	3.68784	1.57261	0.61671	2.8038	2.63442	0.980347	0.802742	0.52952	0.571987	0.306313	0.384537	1.07679	0.349081	6.66047	2.75317	2.78101	1.00318	0.744074	1.14372	1.4801
ENFabV_Vib_Albensis	FabV	0	0.000670984	0.00107248	0.00403091	0.00452246	0.00193475	0.00160907	0.0111132	0.000729917	0.00121788	0.00119583	0	0	0.000419061	0.000409122	0.16855	0.172136	0.00869001	0.00444527	0.00351833	0	0.0150753	0.0152409	0.0208247	0.0278499	0	0	0	0.0155137	0	0.385257	0.202558	0.201004	0	0.0191036	0.00398542	0	0	0	0	0.0036345	0	0.0137592	0.065421	0.020547	0.0125627	0	0.302279
ENpBC1	m7-α-HSDH	0	0.00161114	0.0114453	0.0240505	0.00090493	0.000774275	0	0.00046815	0.000333838	0	0	0	0	0	0	1.3876	1.06284	0.264304	0.227708	0.306947	0.0919954	0.136749	0.219576	0.133343	0.0780175	1.3876	7.40052	1.94501	2.7814	1.11008	0.61671	1.82152	1.56859	0.538085	0.504581	0.26795	0.310709	0.159283	0.166874	0.587343	0.151268	2.59018	1.18937	1.4196	0.493368	0.422312	0.571858	0.853906
ENpJ-1-4	mFabV	0	0.000696273	0.0011129	0.00418282	0.00557282	0.0030115	0.000954121	0.0118355	0.000757426	0.00126378	0.0012409	0	0	0.00130456	0.000424542	0.149916	0.165865	0.00901752	0.00461281	0.00365093	0	0.0130362	0.0158153	0.0216095	0.0288995	0	0	0	0.0160984	0	0.399777	0.216374	0.221615	0	0.0198236	0.00413562	0	0	0	0	0.00377148	0	0.0142777	0.0678866	0.0213214	0.0130362	0	0.313671
ENpL_1	m7-α-HSDH	0	0.00161114	0.00915622	0.0228773	0.00090493	0.000774275	0	0.00046815	0	0	0	0	0	0.000670823	0	1.3876	1.1022	0.25503	0.234824	0.290051	0.0919954	0.148815	0.21551	0.15001	0.0780175	1.3876	5.55039	2.13476	2.91799	1.11008	0	1.92642	1.64903	0.538085	0.558097	0.280709	0.310709	0.14703	0.166874	0.587343	0.168722	2.59018	1.18937	1.47778	0.501591	0.442422	0.571858	0.825442
ENpAY2-1	mFabI	0	0.00899042	0.0456457	0.147299	0.191144	0.159353	0.0217408	0.141528	0.00345178	0.0134385	0.0103677	0.00675188	0.00439008	0.00594523	0.00709406	0.854008	0.581452	0.118719	0.161167	0.302261	0.125821	0.0910941	0.112116	0.0328267	0.054876	0.455471	0	1.72845	0.8926	0.455471	0.607294	0.666772	0.663403	0.609714	0.587218	0.446047	0.326826	0.211145	0.235773	0.385584	0.257814	0.728753	0.325336	0.527086	0.161945	0.0594092	0.0331251	0.112116
ENpAZ2	mFabI	0	0.00978059	0.0509517	0.172115	0.100713	0.0896974	0.0201039	0.0857321	0.00236436	0.0128212	0.00774711	0.00231241	0.00338294	0.00407229	0.00397571	0.89695	0.537672	0.121978	0.143992	0.299161	0.113762	0.0773174	0.106965	0.0505918	0.0563824	0	1.8719	2.92784	1.20605	0.608366	0.623965	0.907001	0.976641	0.633909	0.580133	0.438927	0.407244	0.229338	0.242245	0.455594	0.270777	0.748758	0.40112	0.553328	0.199669	0.0406934	0.0510517	0.0575968
ENPQ2-3N	m7-α-HSDH	0	0.00161114	0.00915622	0.0240505	0.00090493	0.000774275	0	0.00046815	0	0	0	0	0	0.000670823	0	1.32978	1.02348	0.287489	0.256172	0.284419	0.0919954	0.136749	0.219576	0.133343	0.0780175	1.3876	5.55039	1.80269	2.84349	1.15633	0	1.85013	1.55853	0.530714	0.527516	0.280709	0.31777	0.159283	0.152364	0.597132	0.151268	2.22016	1.25544	1.44287	0.485145	0.442422	0.588677	0.853906
ENpX	mFabI	0	0.00268524	0.00858396	0.0299165	0.00316725	0.00232282	0.00699134	0.0037452	0.00116843	0.000974778	0	0.00114276	0.00222907	0	0.000654913	0.269811	0.314916	0.0370953	0.0711588	0.118273	0.0562194	0.00402202	0.0162649	0	0	0	0	0.901345	0.620849	0.13876	0.61671	0.314713	0.321762	0.390665	0.519871	0.133975	0.176539	0.0980201	0.152364	0.323038	0.133814	0.370026	0.110127	0.11636	0.0575596	0.0201101	0	0.0284635
ENpQ-2-2	m7-α-HSDH	0	0.00161741	0.00976634	0.0223774	0.000908451	0.000777287	0	0.000469972	0	0	0	0	0	0.000673433	0	1.3543	1.08673	0.246713	0.235738	0.279871	0.0923533	0.137281	0.212266	0.150594	0.0783211	1.393	5.57198	2.14307	2.90441	1.06796	0	1.9052	1.61507	0.540179	0.560268	0.281802	0.326096	0.147602	0.167524	0.589628	0.169379	2.60026	1.194	1.49521	0.495288	0.464332	0.574083	0.828654
ENpR-2-2	m7-α-HSDH	0	0.00161114	0.00972849	0.0234639	0.00090493	0.000774275	0	0.00046815	0	0	0	0	0	0.000670823	0	1.40687	1.02348	0.264304	0.234824	0.273155	0.0919954	0.132727	0.207377	0.15001	0.0668721	1.3876	5.55039	2.08733	2.93041	1.11008	0	1.90735	1.64903	0.530714	0.542807	0.27433	0.310709	0.14703	0.159619	0.597132	0.168722	2.96021	1.18937	1.48941	0.509813	0.442422	0.605497	0.796979
ENToxopl-ENR	euk-YX7K	0	0.00193788	0.00929229	0.0338668	0.00299323	0.00116412	0.000442588	0.00366008	0	0.00234492	0.00230246	0	0.00134056	0.000403432	0	0.104312	0.0591843	0.0390409	0.0513538	0.0812906	0.0338103	0.0169319	0.0317904	0	0.0134056	0	0	0.542068	0.268832	0.111267	0.370888	0.246622	0.260025	0.119689	0.0597713	0.0460413	0.0382213	0.0257903	0.0261804	0.0883068	0.0454863	0	0.0794761	0.146956	0.0395614	0.0120942	0.0101151	0.0171179
ENpY-3	m7-α-HSDH	0	0.00161114	0.00915622	0.0222907	0.00090493	0.000774275	0	0.00046815	0	0	0	0	0	0.000670823	0	1.32978	1.04316	0.250393	0.24194	0.292867	0.0868845	0.132727	0.211443	0.15001	0.0780175	1.3876	5.55039	2.13476	2.81865	1.11008	0	1.89781	1.60881	0.515972	0.535161	0.280709	0.310709	0.140904	0.159619	0.577554	0.168722	2.59018	1.18937	1.44287	0.501591	0.422312	0.571858	0.796979
[truncated: 1 more columns]

## Sheet: Fig.5a
	Waste water-WWTP-China	Activated sludge-WWTP China	Waste water-WWTP Hong Kong	Ocean sediment-China	Ancient human oral-Archeological site	Human oral-Spain	Fresh water-Antarctica	Fresh water-Minnesota	Fresh water-Australia	Fresh water-South Australia	Mediterranean Forest-Spain	Cave-Temperate forest-Finland	Glacier-Austria
Hpy7-α-HSDH	0.00285965	0.000114812	0	0.000186839	0.801284	0.121922	1.47576	0.283426	1.81496	1.01551	0.620585	0.418404	0.938175
euk-YX7K	0.0112742	0.002065	0	0.00106523	0.0817483	0.0334529	0.224963	0.0561858	0	0.0794761	0.0932586	0.0131091	0.111737
FabI	0.0569482	0.127935	0.00366851	0.00871235	0.813238	0.168739	0.999501	0.44737	0.70716	0.427119	0.443403	0.0845739	0.828216
FabK	0.0102169	0.00635869	0	0.000315752	1.9288	0.258609	0.191937	0.0461201	1.71497	0.272217	0.241186	0.434985	0.199415
FabL	0.0119057	0.00187908	0	0.000302264	1.74024	0.274672	3.40984	0.625165	6.66047	2.75317	1.8921	1.12263	2.10046
FabV	0.00144359	0.00479486	0.000729917	0.000540316	0.170343	0.0119556	0.100542	0.00334045	0	0.0137592	0.042984	0.104947	0.0415393
m7-α-HSDH	0.0603523	0.00375996	0.000333838	0.000671258	8.50397	1.27342	14.7487	2.3943	18.1413	8.41831	6.8868	4.31643	9.21665
mFabG	0.0119747	0.00582476	0.000611396	0.00201679	0.712918	0.123221	1.68918	0.259184	1.35414	0.74594	0.567639	0.335884	0.952878
mFabI	0.155999	0.302849	0.0157084	0.023553	2.8275	0.492905	3.26865	1.40573	2.54693	1.31625	1.39666	0.194639	2.3253
mFabK	0.0018736	0.00159038	0	0.000157043	0.615225	0.114473	0.19682	0.0149981	0.262994	0.234816	0.0211718	0.265739	0.045871
mFabL	0.0438051	0.0122136	0	0.00167252	3.47152	0.561822	6.55742	1.23044	8.57307	5.15524	4.42869	2.35354	4.52943
mFabV	0.00561031	0.0197686	0.00261841	0.0025384	0.676846	0.0488931	0.442785	0.0133224	0	0.0600764	0.178443	0.415265	0.134084
mYX7K	0.0214568	0.010621	0	0.00424177	0.269605	0.0992423	0.658035	0.166464	0	0.222553	0.260723	0.0413448	0.350088
Hyp-ENR	0.000172765	0.0102878	0.000393288	0	0	0	0	0	0	0	0.00342705	0	0.0299523
TOTAL	0.395893	0.510063	0.0240638	0.0459735	22.6132	3.58332	33.9641	6.94604	41.776	20.7144	17.0771	10.1015	21.8038
Log (n+1)	0.144852	0.178995	0.010327	0.0195207	1.37316	0.66118	1.54362	0.900151	1.6312	1.33675	1.25713	1.04538	1.35801

## Sheet: Fig.5b
	Waste water-WWTP-China	Activated sludge-WWTP China	Waste water-WWTP Hong Kong	Ocean sediment-China	Ancient human oral-Archeological site	Human oral-Spain	Fresh water-Antarctica	Fresh water-Minnesota	Fresh water-Australia	Fresh water-South Australia	Mediterranean Forest-Spain	Cave-Temperate forest-Finland	Glacier-Austria
FabI	0.0569482	0.127935	0.00366851	0.00871235	0.813238	0.168739	0.999501	0.44737	0.70716	0.427119	0.443403	0.0845739	0.828216
mFabI	0.155999	0.302849	0.0157084	0.023553	2.8275	0.492905	3.26865	1.40573	2.54693	1.31625	1.39666	0.194639	2.3253
FabV	0.00144359	0.00479486	0.000729917	0.000540316	0.170343	0.0119556	0.100542	0.00334045	0	0.0137592	0.042984	0.104947	0.0415393
mFabV	0.00561031	0.0197686	0.00261841	0.0025384	0.676846	0.0488931	0.442785	0.0133224	0	0.0600764	0.178443	0.415265	0.134084
Hpy7-α-HSDH	0.00285965	0.000114812	0	0.000186839	0.801284	0.121922	1.47576	0.283426	1.81496	1.01551	0.620585	0.418404	0.938175
m7-α-HSDH	0.0603523	0.00375996	0.000333838	0.000671258	8.50397	1.27342	14.7487	2.3943	18.1413	8.41831	6.8868	4.31643	9.21665
euk-YX7K	0.0112742	0.002065	0	0.00106523	0.0817483	0.0334529	0.224963	0.0561858	0	0.0794761	0.0932586	0.0131091	0.111737
mYX7K	0.0214568	0.010621	0	0.00424177	0.269605	0.0992423	0.658035	0.166464	0	0.222553	0.260723	0.0413448	0.350088
FabK	0.0102169	0.00635869	0	0.000315752	1.9288	0.258609	0.191937	0.0461201	1.71497	0.272217	0.241186	0.434985	0.199415
mFabK	0.0018736	0.00159038	0	0.000157043	0.615225	0.114473	0.19682	0.0149981	0.262994	0.234816	0.0211718	0.265739	0.045871
FabL	0.0119057	0.00187908	0	0.000302264	1.74024	0.274672	3.40984	0.625165	6.66047	2.75317	1.8921	1.12263	2.10046
mFabL	0.0438051	0.0122136	0	0.00167252	3.47152	0.561822	6.55742	1.23044	8.57307	5.15524	4.42869	2.35354	4.52943
mFabG	0.0119747	0.00582476	0.000611396	0.00201679	0.712918	0.123221	1.68918	0.259184	1.35414	0.74594	0.567639	0.335884	0.952878
Hyp-ENR	0.000172765	0.0102878	0.000393288	0	0	0	0	0	0	0	0.00342705	0	0.0299523
Total ENRs	0.395893	0.510063	0.0240638	0.0459735	22.6132	3.58332	33.9641	6.94604	41.776	20.7144	17.0771	10.1015	21.8038
Percentage	Waste water-WWTP-China	Activated sludge-WWTP China	Waste water-WWTP Hong Kong	Ocean sediment-China	Ancient human oral-Archeological site	Human oral-Spain	Fresh water-Antarctica	Fresh water-Minnesota	Fresh water-Australia	Fresh water-South Australia	Mediterranean Forest-Spain	Cave-Temperate forest-Finland	Glacier-Austria
FabI	14.3848	25.0823	15.2449	18.9508	3.59629	4.709	2.94281	6.44065	1.69274	2.06194	2.59648	0.837242	3.79849
mFabI	39.4043	59.3748	65.2783	51.2317	12.5037	13.7555	9.62382	20.2379	6.09662	6.35428	8.17855	1.92684	10.6646
FabV	0.364642	0.940054	3.03326	1.17528	0.753289	0.333644	0.296023	0.0480914	0	0.0664231	0.251706	1.03893	0.190514
mFabV	1.41713	3.87572	10.8811	5.52144	2.99314	1.36446	1.30368	0.191799	0	0.290022	1.04493	4.11093	0.614957
Hpy7-α-HSDH	0.72233	0.0225095	0	0.406406	3.54343	3.40248	4.34506	4.08039	4.34449	4.90243	3.63403	4.142	4.3028
m7-α-HSDH	15.2446	0.737156	1.3873	1.4601	37.6062	35.5373	43.4244	34.4699	43.4253	40.6398	40.3278	42.7306	42.2709
euk-YX7K	2.8478	0.404853	0	2.31705	0.361507	0.933573	0.662354	0.80889	0	0.383675	0.546104	0.129774	0.512466
mYX7K	5.41986	2.0823	0	9.22655	1.19224	2.76956	1.93744	2.39653	0	1.07439	1.52674	0.409294	1.60563
FabK	2.58072	1.24665	0	0.686813	8.52953	7.217	0.565116	0.663977	4.10515	1.31414	1.41234	4.30615	0.914589
mFabK	0.473259	0.311801	0	0.341594	2.72064	3.19459	0.579493	0.215924	0.629532	1.13358	0.123978	2.63069	0.210381
FabL	3.0073	0.368402	0	0.657473	7.69566	7.66529	10.0395	9.00031	15.9433	13.2911	11.0797	11.1135	9.63347
mFabL	11.0649	2.39454	0	3.638	15.3517	15.6788	19.3069	17.7142	20.5215	24.8872	25.9335	23.2989	20.7736
mFabG	3.02472	1.14197	2.54073	4.38685	3.15266	3.43873	4.97341	3.73139	3.24142	3.60106	3.32399	3.3251	4.37024
Hyp-ENR	0.0436394	2.01697	1.63436	0	0	0	0	0	0	0	0.0200681	0	0.137372
	100	100	100	100	100	100	100	100	100	100	100	100	100

[truncated: 2 more sheets: Fig.5c, Fig.5 e,f]
