# Supplementary material for: Triclosan Resistome from Metagenome Reveals Diverse Enoyl Acyl Carrier Protein Reductases and Selective Enrichment of Triclosan Resistance Genes
Source: Sci Rep. 2016 Aug 31;6:32322. doi: 10.1038/srep32322 (PMC5006077; doi:10.1038/srep32322)
Supplement: Supplementary material Figure 5D [file srep32322-s5.xls]

## Sheet: R_script
# script to reproduce the analyses of beta-diverisity and corresponding figures (Fig. 5D)
# Bray-curtis
library(vegan)
Final <- read.table("data.txt", header=T)
attach(Final)
vare.dist <- vegdist(Final, method="bray")
vare.dist
# This R script was modified from :
#
# Stephane Hacquard, Ruben Garrido-Oter, Antonio González Peña, Stijn Spaepen,
# Gail Ackermann, Sarah Lebeis, Alice C. McHardy, Jeffrey L. Dangl, Rob Knight,
# Ruth Ley Paul Schulze-Lefert. Microbiota and Host Nutrition: Structure,
# Diversification and Functions across Plant and Animal Kingdoms,
# Cell Host and Microbe, 2015
# plotting stuff
library(ggplot2)
setwd("D:/")
main_theme <- theme(panel.background=element_blank(),
panel.grid=element_blank(),
axis.line=element_line(color="black"),
axis.ticks=element_line(color="black"),
axis.text=element_text(colour="black", size=10),
legend.position="top",
text=element_text(family="sans"))
colors <- data.frame(group=c("Waste_water-WWTP-China", "Activated_sludge-WWTP_China", "Waste_water-WWTP_Hong_Kong",
"Ocean_sediment-China", "Ancient_human_oral-Archeological_site", "Human_oral-Spain", "Fresh_water-Antarctica",
"Fresh_water-Minnesota", "Fresh_water-Australia", "Fresh_water-South_Australia_", "Mediterranean_Forest-Spain", "Cave-Temperate_forest-Finland", "Glacier-Austria"),
color=c("firebrick4", "firebrick3", "firebrick2", "darksalmon", "goldenrod4", "goldenrod3", "darkolivegreen", "darkolivegreen4", "darkolivegreen3", "darkolivegreen2", "deepskyblue4", "deepskyblue3", "darkorchid"))
shapes <- data.frame(group=c("Waste_water", "Ocean_sediment", "Human_oral", "Fresh_water",
"Forest_soil", "Glacier"),
shape=c(19, 21, 0, 1,
2, 5))
# load metadata
mapping.file <- "map.txt"
mapping <- read.table <- read.table(mapping.file, sep="\t", header=T)
mapping_subset <- mapping[mapping$include, ]
### beta diversity (Fig. 2A)
# load Bray-Curtis dissimilarity distance
bray.file <- "data.txt"
bray_c <- read.table <- read.table(bray.file, sep="\t", header=T, check.names=F)
idx <- colnames(bray_c) %in% mapping$SampleID
bray_c_subset <- bray_c[idx, idx]
# PCoA
k <- 2
pcoa <- cmdscale(bray_c_subset, k=k, eig=T)
points <- pcoa$points
eig <- pcoa$eig
points <- as.data.frame(points)
colnames(points) <- c("x", "y")
points <- cbind(points, mapping[match(rownames(points), mapping$SampleID), ])
points$Compartment <- factor(points$Compartment, levels=shapes$group)
points$Experiment <- factor(points$Experiment, levels=colors$group)
points$y <- -points$y
# plot PCo 1 and 2
p <- ggplot(points, aes(x=x, y=y, color=Experiment)) +
geom_point(alpha=.8, size=10) +
scale_colour_manual(values=as.character(colors$color)) +
scale_shape_manual(values=shapes$shape) +
labs(x=paste("PCoA 1 (", format(100 * eig[1] / sum(eig), digits=4), "%)", sep=""),
y=paste("PCoA 2 (", format(100 * eig[2] / sum(eig), digits=4), "%)", sep="")) +
main_theme +
theme(legend.position="none")
ggsave("D:/PCoA.pdf", p)

## Sheet: Mapping_file
SampleID	Compartment	Experiment	Description	include
mgm4511199	Waste_water	Waste_water-WWTP-China	TRG	TRUE
mgm4511200	Waste_water	Waste_water-WWTP-China	TRG	TRUE
mgm4511201	Waste_water	Waste_water-WWTP-China	TRG	TRUE
mgm4511202	Waste_water	Waste_water-WWTP-China	TRG	TRUE
mgm4494854.3.29	Waste_water	Activated_sludge-WWTP_China	TRG	TRUE
mgm4494855.3.299	Waste_water	Activated_sludge-WWTP_China	TRG	TRUE
mgm4494863.3.299	Waste_water	Activated_sludge-WWTP_China	TRG	TRUE
mgm4494888.3.299	Waste_water	Activated_sludge-WWTP_China	TRG	TRUE
mgm4467420.3.299	Waste_water	Waste_water-WWTP_Hong_Kong	TRG	TRUE
mgm4487294	Ocean_sediment	Ocean_sediment-China	TRG	TRUE
mgm4487295	Ocean_sediment	Ocean_sediment-China	TRG	TRUE
mgm4487296	Ocean_sediment	Ocean_sediment-China	TRG	TRUE
mgm4487297	Ocean_sediment	Ocean_sediment-China	TRG	TRUE
mgm4487431	Ocean_sediment	Ocean_sediment-China	TRG	TRUE
mgm4487432	Ocean_sediment	Ocean_sediment-China	TRG	TRUE
mgm4517539	Human_oral	Ancient_human_oral-Archeological_site	TRG	TRUE
mgm4530391	Human_oral	Ancient_human_oral-Archeological_site	TRG	TRUE
mgm4447101	Human_oral	Human_oral-Spain	TRG	TRUE
mgm4447102	Human_oral	Human_oral-Spain	TRG	TRUE
mgm4447103	Human_oral	Human_oral-Spain	TRG	TRUE
mgm4447192	Human_oral	Human_oral-Spain	TRG	TRUE
mgm4447903	Human_oral	Human_oral-Spain	TRG	TRUE
mgm4447943	Human_oral	Human_oral-Spain	TRG	TRUE
mgm4447970	Human_oral	Human_oral-Spain	TRG	TRUE
mgm4447971	Human_oral	Human_oral-Spain	TRG	TRUE
mgm4443679	Fresh_water	Fresh_water-Antarctica	TRG	TRUE
mgm4443680	Fresh_water	Fresh_water-Antarctica	TRG	TRUE
mgm4443681	Fresh_water	Fresh_water-Antarctica	TRG	TRUE
mgm4443682	Fresh_water	Fresh_water-Antarctica	TRG	TRUE
mgm4443683	Fresh_water	Fresh_water-Antarctica	TRG	TRUE
mgm4443685	Fresh_water	Fresh_water-Antarctica	TRG	TRUE
mgm4443686	Fresh_water	Fresh_water-Antarctica	TRG	TRUE
mgm4443687	Fresh_water	Fresh_water-Antarctica	TRG	TRUE
mgm4511246	Fresh_water	Fresh_water-Minnesota	TRG	TRUE
mgm4511247	Fresh_water	Fresh_water-Minnesota	TRG	TRUE
mgm4511252	Fresh_water	Fresh_water-Minnesota	TRG	TRUE
mgm4511253	Fresh_water	Fresh_water-Minnesota	TRG	TRUE
mgm4511254	Fresh_water	Fresh_water-Minnesota	TRG	TRUE
mgm4511255	Fresh_water	Fresh_water-Minnesota	TRG	TRUE
mgm4511256	Fresh_water	Fresh_water-Minnesota	TRG	TRUE
mgm4511257	Fresh_water	Fresh_water-Minnesota	TRG	TRUE
mgm4453064	Fresh_water	Fresh_water-Australia	TRG	TRUE
mgm4453083.3	Fresh_water	Fresh_water-South_Australia_	TRG	TRUE
mgm4465556	Forest_soil	Mediterranean_Forest-Spain	TRG	TRUE
mgm4465558	Forest_soil	Mediterranean_Forest-Spain	TRG	TRUE
mgm4451759	Forest_soil	Cave-Temperate_forest-Finland	TRG	TRUE
mgm4451761	Forest_soil	Cave-Temperate_forest-Finland	TRG	TRUE
mgm4453297	Forest_soil	Cave-Temperate_forest-Finland	TRG	TRUE
mgm4491734	Glacier	Glacier-Austria	TRG	TRUE

## Sheet: Fig.5D raw data
EN3-oxo-pD-1-6	EN3-oxo-pAM1	EN7A-HPLab	ENpA-2	ENpAB1-2	ENpAF1-5	ENpAH4-3_novel_hypothetical_protein	ENpAL1-4	ENpAQ2-2	ENpAT4-2	ENpAU2-2	ENpAV2_2	ENpAY4-2	ENpB-1-4	ENpBF1-4	ENCtFabI	ENFabI	ENFabKst_pne	ENFABL_bas_sub	ENFabV_Vib_Albensis	ENpBC1	ENpJ-1-4	ENpL_1	ENpAY2-1	ENpAZ2	ENPQ2-3N	ENpX	ENpQ-2-2	ENpR-2-2	ENToxopl-ENR	ENpY-3
mgm4511199	0.000508005	0.000509812	0	0	0	0	0	0.000528625	0	0.000524752	0	0	0	0	0	0	0	0.000428914	0	0	0	0	0	0	0	0	0	0	0	0	0
mgm4511200	0.000491341	0.00049309	0	0.000679207	0.00266458	0.00230163	0	0.00153386	0.000852666	0.00406032	0.00331215	0.00371612	0	0.000701561	0.00161114	0.00090561	0.00872404	0.00082969	0.00161114	0.000670984	0.00161114	0.000696273	0.00161114	0.00899042	0.00978059	0.00161114	0.00268524	0.00161741	0.00161114	0.00193788	0.00161114
mgm4511201	0.00785341	0.00525424	0.00280692	0.00108562	0.0104108	0.0083387	0	0.00762737	0.000454289	0.0237961	0.0147056	0.0158392	0.000406733	0.00112135	0.00972849	0.00627246	0.0442932	0.0106092	0.0131621	0.00107248	0.0114453	0.0011129	0.00915622	0.0456457	0.0509517	0.00915622	0.00858396	0.00976634	0.00972849	0.00929229	0.00915622
mgm4511202	0.0182469	0.0145418	0.00863169	0.0040803	0.033955	0.0281567	0.00069106	0.0262475	0.00325968	0.0837094	0.0663253	0.0713222	0.00708765	0.00421459	0.0228773	0.0252237	0.142374	0.0289997	0.0328495	0.00403091	0.0240505	0.00418282	0.0228773	0.147299	0.172115	0.0240505	0.0299165	0.0223774	0.0234639	0.0338668	0.0222907
mgm4494854.3.29	0.00620936	0.00166172	0	0.00314729	0.0115988	0.00542958	0.0183899	0.0357531	0.00610619	0.0624302	0.0027905	0.00447264	0	0.00354641	0.00090493	0.00343341	0.187642	0.000699018	0.00135739	0.00452246	0.00090493	0.00557282	0.00090493	0.191144	0.100713	0.00090493	0.00316725	0.000908451	0.00090493	0.00299323	0.00090493
mgm4494855.3.299	0.00566703	0.0021327	0	0.00097923	0.00672279	0.00365015	0.0164189	0.0302224	0.00276595	0.0530506	0.00198967	0.00344419	0.000275155	0.00126432	0.000774275	0.00228487	0.155371	0.00119618	0.000774275	0.00193475	0.000774275	0.0030115	0.000774275	0.159353	0.0896974	0.000774275	0.00232282	0.000777287	0.000774275	0.00116412	0.000774275
mgm4494863.3.299	0	0.000337847	0	0.000698052	0.00152139	0.000630798	0	0.0623559	0.00204475	0.0135621	0.0151291	0.0134582	0.00575364	0.00192273	0	0.000930736	0.0207451	0.0224547	0.00257576	0.00160907	0	0.000954121	0	0.0217408	0.0201039	0	0.00699134	0	0	0.000442588	0
mgm4494888.3.299	0.00471138	0.00257899	0.00045925	0.00858505	0.00851673	0.00441399	0.00634247	0.0494719	0.017467	0.0783097	0.00433085	0.00323938	0.000332735	0.00917337	0.00046815	0.00355243	0.137782	0.00108487	0.0028089	0.0111132	0.00046815	0.0118355	0.00046815	0.141528	0.0857321	0.00046815	0.0037452	0.000469972	0.00046815	0.00366008	0.00046815
mgm4467420.3.299	0.000458139	0.000153257	0	0.000738862	0	0	0.000393288	0.00651538	0.000795048	0.00220847	0	0	0	0.000327077	0	0	0.00366851	0	0	0.000729917	0.000333838	0.000757426	0	0.00345178	0.00236436	0	0.00116843	0	0	0	0
mgm4487294	0.00267546	0	0	0.00123281	0.0048364	0.00417762	0	0.00278405	0.00154765	0.0110546	0.00100196	0.000963574	0	0.00254676	0	0.00328749	0.0130404	0	0	0.00121788	0	0.00126378	0	0.0134385	0.0128212	0	0.000974778	0	0	0.00234492	0
mgm4487295	0.00437835	0.00175757	0	0	0.00316589	0.00410198	0	0.00364486	0.00227944	0.00814085	0.000983821	0.00283838	0	0	0	0.00242097	0.0100605	0	0	0.00119583	0	0.0012409	0	0.0103677	0.00774711	0	0	0	0	0.00230246	0
mgm4487296	0.00209101	0	0.00112103	0	0.000944975	0	0	0.00108794	0	0.00863977	0	0	0	0	0	0	0.00655183	0.000882731	0.00114276	0	0	0	0	0.00675188	0.00231241	0	0.00114276	0	0	0	0
mgm4487297	0	0	0	0	0.00368654	0.00286595	0	0.00106107	0	0.00947968	0.00114562	0.00110172	0	0.000727975	0	0	0.00426	0	0	0	0	0	0	0.00439008	0.00338294	0	0.00222907	0	0	0.00134056	0
mgm4487431	0	0	0	0.000848394	0.000554719	0.000574991	0	0.000638643	0	0.00190189	0.000689531	0.000663112	0.000476783	0.000438158	0.000670823	0	0.00576908	0	0.000670823	0.000419061	0	0.00130456	0.000670823	0.00594523	0.00407229	0.000670823	0	0.000673433	0.000670823	0.000403432	0.000670823
mgm4487432	0.00119835	0	0	0	0.000541563	0	0	0.00187049	0.0005199	0.00371357	0	0.000647385	0.000465475	0.000855532	0	0	0.00688386	0.00101178	0	0.000409122	0	0.000424542	0	0.00709406	0.00397571	0	0.000654913	0	0	0	0
mgm4517539	0.564224	0.194642	0.907478	0.182802	0.143429	0.148671	0	0.770603	0.137692	0.364265	2.04039	1.86696	0.684879	0.201406	1.3876	0.113744	0.865535	2.33724	2.00431	0.16855	1.3876	0.149916	1.3876	0.854008	0.89695	1.32978	0.269811	1.3543	1.40687	0.104312	1.32978
mgm4530391	0.468186	0.198783	0.695089	0.174246	0.162757	0.0843524	0	0.693308	0.187496	0.372016	1.53757	1.49811	0.545572	0.154269	1.08252	0.0829741	0.564224	1.52036	1.47617	0.172136	1.06284	0.165865	1.1022	0.581452	0.537672	1.02348	0.314916	1.08673	1.02348	0.0591843	1.04316
mgm4447101	0.0975725	0.0127721	0.195597	0.0087965	0.06135	0.0596175	0	0.16775	0.00736199	0.0964071	0.40513	0.403358	0.135122	0.00908601	0.268941	0.0508242	0.115202	0.37609	0.403412	0.00869001	0.264304	0.00901752	0.25503	0.118719	0.121978	0.287489	0.0370953	0.246713	0.264304	0.0390409	0.250393
mgm4447102	0.143226	0.0718679	0.11169	0.00449975	0.0941486	0.0731919	0	0.0880689	0.00564892	0.121048	0.329145	0.295432	0.0606908	0.00464784	0.234824	0.071996	0.156391	0.280332	0.305983	0.00444527	0.227708	0.00461281	0.234824	0.161167	0.143992	0.256172	0.0711588	0.235738	0.234824	0.0513538	0.24194
mgm4447103	0.131395	0.0672239	0.190612	0.00356144	0.109446	0.101377	0	0.19839	0.00223549	0.188952	0.454446	0.437034	0.140103	0.00367866	0.292867	0.106843	0.295996	0.247979	0.428036	0.00351833	0.306947	0.00365093	0.290051	0.302261	0.299161	0.284419	0.118273	0.279871	0.273155	0.0812906	0.292867
mgm4447192	0.0607865	0.0140776	0.0451232	0	0.0507154	0.0394266	0	0.107045	0	0.0869407	0.152348	0.151563	0.0326926	0	0.0971062	0.0646373	0.122093	0.16976	0.143104	0	0.0919954	0	0.0919954	0.125821	0.113762	0.0919954	0.0562194	0.0923533	0.0919954	0.0338103	0.0868845
mgm4447903	0.066235	0.0184641	0.10653	0.0127167	0.0299331	0.031027	0	0.114872	0.00638573	0.0798216	0.260454	0.242523	0.177235	0.0131352	0.144793	0.0271289	0.0883951	0.316897	0.241321	0.0150753	0.136749	0.0130362	0.148815	0.0910941	0.0773174	0.136749	0.00402202	0.137281	0.132727	0.0169319	0.132727
mgm4447943	0.145086	0.0298672	0.167534	0.0154277	0.0470743	0.0453093	0	0.154846	0.0193677	0.076856	0.32601	0.341656	0.219643	0.0159355	0.211443	0.0377122	0.108794	0.424031	0.325297	0.0152409	0.219576	0.0158153	0.21551	0.112116	0.106965	0.219576	0.0162649	0.212266	0.207377	0.0317904	0.211443
mgm4447970	0.0914958	0.0153036	0.0817548	0.0210799	0.013783	0	0	0	0.0264634	0.0630081	0.25699	0.214191	0.0710793	0.0217737	0.15001	0	0.0318541	0.0643758	0.283353	0.0208247	0.133343	0.0216095	0.15001	0.0328267	0.0505918	0.133343	0	0.150594	0.15001	0	0.15001
mgm4447971	0.0203936	0	0.0765343	0.0281912	0.0184327	0.0191063	0	0.106107	0.0353908	0.0210659	0.103106	0.12119	0.0792149	0.029119	0.0780175	0.0187941	0.05325	0.189404	0.0668721	0.0278499	0.0780175	0.0288995	0.0780175	0.054876	0.0563824	0.0780175	0	0.0783211	0.0668721	0.0134056	0.0780175
mgm4443679	1.2695	0	0.907478	0	0	0	0	0	0	0	2.85259	2.28608	0.657484	0	1.3876	0	0.441975	0.357285	2.77519	0	1.3876	0	1.3876	0.455471	0	1.3876	0	1.393	1.3876	0	1.3876
mgm4443680	3.38534	1.6987	3.62991	0	0	0	0	0	0	0	7.60691	7.31545	0	0	5.55039	0	0	0	9.25065	0	7.40052	0	5.55039	0	1.8719	5.55039	0	5.57198	5.55039	0	5.55039
mgm4443681	0.347215	0	1.1169	0	0.980714	0.772581	0	2.39367	0	1.47948	4.29108	4.26735	0.70806	0	2.13476	0.879951	1.67724	0.659604	3.93745	0	1.94501	0	2.13476	1.72845	2.92784	1.80269	0.901345	2.14307	2.08733	0.542068	2.13476
mgm4443682	1.43139	0.319218	1.82714	0.0157038	0.400447	0.393795	0	0.401925	0.0197143	0.739288	4.39056	4.08733	0.0264759	0.0162207	2.96766	0.387361	0.889883	0.0959156	3.68784	0.0155137	2.7814	0.0160984	2.91799	0.8926	1.20605	2.84349	0.620849	2.90441	2.93041	0.268832	2.81865
mgm4443683	0.888652	0.297272	0.862104	0	0.152991	0.158583	0	0.132103	0	0.174847	1.90173	1.78314	0.0986226	0	1.15633	0.155991	0.486173	0.142914	1.57261	0	1.11008	0	1.11008	0.455471	0.608366	1.15633	0.13876	1.06796	1.11008	0.111267	1.11008
mgm4443685	1.12845	0.566232	0.604985	0.389978	0.509972	0.528608	0	0.587126	0.489573	0.582825	0.633909	0.609621	0	0.402813	0	0.519971	0.5893	0	0.61671	0.385257	0.61671	0.399777	0	0.607294	0.623965	0	0.61671	0	0	0.370888	0
mgm4443686	0.889961	0.306466	1.50623	0.19901	0.354877	0.326974	0	0.526597	0.242263	0.567803	2.69575	2.56418	0.0338909	0.218017	1.93596	0.329672	0.665241	0.139967	2.8038	0.202558	1.82152	0.216374	1.92642	0.666772	0.907001	1.85013	0.314713	1.9052	1.90735	0.246622	1.89781
mgm4443687	0.79114	0.193873	1.35135	0.209825	0.365849	0.318889	0	0.45949	0.255429	0.598662	2.72856	2.44511	0.050026	0.229866	1.66914	0.339111	0.634138	0.139807	2.63442	0.201004	1.56859	0.221615	1.64903	0.663403	0.976641	1.55853	0.321762	1.61507	1.64903	0.260025	1.60881
mgm4511246	0.357417	0.128586	0.513394	0	0.195049	0.170587	0	0.287715	0	0.355268	1.03799	1.12938	0.0157167	0	0.552827	0.149155	0.591648	0.0911007	0.980347	0	0.538085	0	0.538085	0.609714	0.633909	0.530714	0.390665	0.540179	0.530714	0.119689	0.515972
mgm4511247	0.293769	0.11231	0.382491	0.0193378	0.120117	0.0851889	0	0.232909	0.0182072	0.346805	0.809412	0.838859	0.0163013	0.0199742	0.550452	0.0709051	0.577125	0.0767721	0.802742	0.0191036	0.504581	0.0198236	0.558097	0.587218	0.580133	0.527516	0.519871	0.560268	0.542807	0.0597713	0.535161
mgm4511252	0.134246	0.0761484	0.237822	0	0.100236	0.0656203	0	0.115401	0.00506454	0.223081	0.524614	0.523433	0.0136031	0.00416703	0.27433	0.0537901	0.438927	0.0394246	0.52952	0.00398542	0.26795	0.00413562	0.280709	0.446047	0.438927	0.280709	0.133975	0.281802	0.27433	0.0460413	0.280709
mgm4511253	0.142133	0.0389014	0.235529	0	0.0525543	0.0544749	0	0.0806738	0	0.173513	0.544387	0.474667	0.0150569	0	0.31777	0.0535848	0.32389	0.0490927	0.571987	0	0.310709	0	0.310709	0.326826	0.407244	0.31777	0.176539	0.326096	0.310709	0.0382213	0.310709
mgm4511254	0.0784682	0.0393737	0.126206	0	0.0303957	0.0315065	0	0.0641561	0	0.115793	0.289667	0.260401	0	0	0.153156	0.0361569	0.210743	0.018929	0.306313	0	0.159283	0	0.14703	0.211145	0.229338	0.159283	0.0980201	0.147602	0.14703	0.0257903	0.140904
mgm4511255	0.0663793	0.0333077	0.128115	0	0.0419977	0.0373135	0	0.0828884	0	0.164562	0.357972	0.365773	0.00515674	0	0.166874	0.0305865	0.228787	0.0168134	0.384537	0	0.166874	0	0.166874	0.235773	0.242245	0.152364	0.152364	0.167524	0.159619	0.0261804	0.159619
mgm4511256	0.33137	0.107854	0.48975	0	0.105232	0.109078	0	0.205028	0	0.259033	1.01627	0.996682	0.041745	0	0.606921	0.115549	0.383513	0.0453696	1.07679	0	0.587343	0	0.587343	0.385584	0.455594	0.597132	0.323038	0.589628	0.597132	0.0883068	0.577554
mgm4511257	0.0958116	0.0373927	0.1541	0.00367904	0.0625437	0.0698162	0	0.144012	0.00461861	0.148455	0.328915	0.345069	0.0124054	0.00380012	0.168722	0.0588646	0.255734	0.0314591	0.349081	0.0036345	0.151268	0.00377148	0.168722	0.257814	0.270777	0.151268	0.133814	0.169379	0.168722	0.0454863	0.168722
mgm4453064	1.35414	0	1.81496	0	0	0	0	0	0	0.699389	4.1838	4.38927	0.262994	0	2.59018	0	0.70716	1.71497	6.66047	0	2.59018	0	2.59018	0.728753	0.748758	2.22016	0.370026	2.60026	2.96021	0	2.59018
mgm4453083.3	0.644827	0.101113	1.01551	0.0139278	0.10928	0.113273	0	0.125813	0.0174847	0.353858	2.71675	2.43848	0.234816	0.0143862	1.21139	0.111422	0.315697	0.272217	2.75317	0.0137592	1.18937	0.0142777	1.18937	0.325336	0.40112	1.25544	0.110127	1.194	1.18937	0.0794761	1.18937
mgm4465556	0.64939	0.192305	0.958844	0.0662227	0.211686	0.199475	0.0068541	0.398802	0.0646605	0.450864	3.25327	3.23214	0.0248107	0.0684022	1.50105	0.176594	0.511468	0.323579	2.78101	0.065421	1.4196	0.0678866	1.47778	0.527086	0.553328	1.44287	0.11636	1.49521	1.48941	0.146956	1.44287
mgm4465558	0.240735	0.0528483	0.282326	0.0207988	0.0679962	0.0422887	0	0.180052	0.0261105	0.147649	1.23401	1.13796	0.0175329	0.0214834	0.518036	0.0415977	0.157147	0.158794	1.00318	0.020547	0.493368	0.0213214	0.501591	0.161945	0.199669	0.485145	0.0575596	0.495288	0.509813	0.0395614	0.501591
mgm4451759	0.165587	0.0184641	0.217006	0.0127167	0.0166295	0.0172372	0	0.0574362	0.0159643	0.0380103	1.01288	0.854795	0.314449	0.0131352	0.442422	0.0169556	0.057649	0.621366	0.744074	0.0125627	0.422312	0.0130362	0.442422	0.0594092	0.0406934	0.442422	0.0201101	0.464332	0.442422	0.0120942	0.422312
mgm4451761	0.246207	0.108099	0.39599	0.0212715	0.0278166	0.0144166	0	0.0160125	0	0.0158952	1.27934	1.13057	0.179314	0	0.605497	0.014181	0.0321437	0.441735	1.14372	0	0.571858	0	0.571858	0.0331251	0.0510517	0.588677	0	0.574083	0.605497	0.0101151	0.571858
mgm4453297	0.312493	0.156803	0.642215	0.305983	0.0235371	0.0243973	0	0.0270981	0.271148	0.0268996	1.40435	1.37868	0.303454	0.27887	0.825442	0.0239987	0.108794	0.241855	1.4801	0.302279	0.853906	0.313671	0.825442	0.112116	0.0575968	0.853906	0.0284635	0.828654	0.796979	0.0171179	0.796979
mgm4491734	0.678142	0.274736	0.938175	0.0284445	0.190835	0.159253	0.0299523	0.310941	0.0357088	0.463919	2.26559	2.26385	0.045871	0.0268258	1.34359	0.151704	0.676512	0.199415	2.10046	0.0415393	1.33186	0.0431049	1.32012	0.674058	0.690583	1.31035	0.185795	1.32133	1.30448	0.111737	1.28492

## Sheet: Fig.5D Bray_Curtis
mgm4511199	mgm4511200	mgm4511201	mgm4511202	mgm4494854.3.29	mgm4494855.3.299	mgm4494863.3.299	mgm4494888.3.299	mgm4467420.3.299	mgm4487294	mgm4487295	mgm4487296	mgm4487297	mgm4487431	mgm4487432	mgm4517539	mgm4530391	mgm4447101	mgm4447102	mgm4447103	mgm4447192	mgm4447903	mgm4447943	mgm4447970	mgm4447971	mgm4443679	mgm4443680	mgm4443681	mgm4443682	mgm4443683	mgm4443685	mgm4443686	mgm4443687	mgm4511246	mgm4511247	mgm4511252	mgm4511253	mgm4511254	mgm4511255	mgm4511256	mgm4511257	mgm4453064	mgm4453083.3	mgm4465556	mgm4465558	mgm4451759	mgm4451761	mgm4453297	mgm4491734
mgm4511199	0	0.930926	0.986162	0.995674	0.992555	0.990968	0.983337	0.991756	0.874659	0.962695	0.940075	0.886816	0.944808	0.933954	0.878516	0.999804	0.999746	0.998954	0.998843	0.999158	0.997744	0.998346	0.998837	0.998359	0.997666	0.999914	0.999973	0.99991	0.999882	0.999721	0.999665	0.999834	0.99982	0.999565	0.999519	0.99918	0.999162	0.998452	0.998664	0.999532	0.998741	0.99993	0.999759	0.999803	0.999434	0.999327	0.99946	0.999633	0.999771
mgm4511200	0.930926	0	0.679611	0.887219	0.829087	0.808096	0.630149	0.820378	0.601894	0.361481	0.322873	0.501615	0.452374	0.427508	0.42693	0.994621	0.993017	0.971555	0.968598	0.977043	0.94278	0.95538	0.968419	0.951747	0.925788	0.996424	0.999188	0.997057	0.996748	0.992747	0.990615	0.995441	0.995037	0.988711	0.986818	0.977871	0.978344	0.960358	0.965705	0.987845	0.965853	0.997348	0.993368	0.99457	0.984524	0.98162	0.986412	0.989933	0.993698
mgm4511201	0.986162	0.679611	0	0.525399	0.56005	0.529422	0.510471	0.534993	0.878141	0.644364	0.696563	0.833109	0.81916	0.849901	0.845069	0.972306	0.96417	0.860267	0.846639	0.885985	0.724854	0.790324	0.845818	0.787494	0.667978	0.97976	0.995287	0.984274	0.983182	0.961316	0.954296	0.976491	0.97443	0.94032	0.933221	0.889201	0.888025	0.802774	0.827295	0.935858	0.83413	0.985438	0.965944	0.972048	0.921965	0.910504	0.934663	0.948672	0.967618
mgm4511202	0.995674	0.887219	0.525399	0	0.398527	0.405829	0.7373	0.389118	0.959123	0.868435	0.890771	0.944908	0.939997	0.950287	0.948856	0.913689	0.889301	0.647595	0.589154	0.675693	0.386962	0.570212	0.63439	0.649972	0.51209	0.940098	0.98575	0.950459	0.946966	0.881351	0.855386	0.926403	0.920127	0.820995	0.800262	0.683289	0.681651	0.495863	0.545936	0.808512	0.550494	0.954769	0.894582	0.912857	0.769274	0.828803	0.879113	0.881037	0.899524
mgm4494854.3.29	0.992555	0.829087	0.56005	0.398527	0	0.098743	0.69385	0.163153	0.93057	0.783535	0.819147	0.910616	0.898775	0.917192	0.915674	0.950372	0.936016	0.814235	0.764321	0.80501	0.655292	0.767971	0.801467	0.846373	0.755863	0.964213	0.996755	0.97196	0.969722	0.932533	0.90121	0.957797	0.954137	0.896848	0.882297	0.809522	0.81069	0.677688	0.715243	0.889349	0.721132	0.973285	0.939137	0.949388	0.875664	0.9248	0.960006	0.943249	0.940451
mgm4494855.3.299	0.990968	0.808096	0.529422	0.405829	0.098743	0	0.669368	0.137366	0.916326	0.756572	0.789879	0.893181	0.87902	0.899411	0.896536	0.959037	0.947118	0.829628	0.780497	0.835305	0.66881	0.783239	0.818078	0.860442	0.770767	0.970054	0.99713	0.976535	0.975052	0.943252	0.918252	0.965189	0.962158	0.912942	0.902242	0.83948	0.838909	0.722344	0.755457	0.906546	0.763355	0.977387	0.949712	0.958129	0.886102	0.9316	0.962468	0.946452	0.950694
mgm4494863.3.299	0.983337	0.630149	0.510471	0.7373	0.69385	0.669368	0	0.629215	0.809707	0.556183	0.633098	0.763047	0.758594	0.797279	0.763895	0.98324	0.978281	0.913496	0.904794	0.929787	0.828218	0.868374	0.904268	0.889426	0.782541	0.990714	0.998637	0.990572	0.989844	0.97701	0.97019	0.985785	0.984532	0.964379	0.959268	0.931821	0.932445	0.884127	0.897638	0.961682	0.896763	0.993212	0.979364	0.983083	0.952294	0.944803	0.96702	0.973885	0.980385
mgm4494888.3.299	0.991756	0.820378	0.534993	0.389118	0.163153	0.137366	0.629215	0	0.923378	0.762982	0.801316	0.899462	0.888479	0.911477	0.90499	0.954302	0.94104	0.800458	0.771203	0.829906	0.6394	0.736018	0.780461	0.821691	0.710775	0.973165	0.997184	0.97592	0.972147	0.941818	0.908588	0.961154	0.957777	0.910879	0.891247	0.833834	0.835702	0.718486	0.751626	0.904362	0.755446	0.977945	0.943926	0.953391	0.873393	0.913224	0.959453	0.938514	0.946086
mgm4467420.3.299	0.874659	0.601894	0.878141	0.959123	0.93057	0.916326	0.809707	0.923378	0	0.634127	0.597934	0.494825	0.522903	0.466253	0.397854	0.998149	0.997596	0.99014	0.989104	0.992056	0.981842	0.98445	0.989041	0.986808	0.974117	0.999272	0.999912	0.999084	0.998882	0.997738	0.996184	0.998432	0.998293	0.996474	0.995453	0.992509	0.993212	0.987497	0.989203	0.996202	0.988141	0.999347	0.997717	0.998101	0.994658	0.99365	0.99571	0.996531	0.997795
mgm4487294	0.962695	0.361481	0.644364	0.868435	0.783535	0.756572	0.556183	0.762982	0.634127	0	0.192368	0.48446	0.4159	0.562739	0.483495	0.993665	0.991777	0.966569	0.963103	0.973006	0.936047	0.947634	0.962893	0.94547	0.910054	0.997145	0.999538	0.996669	0.996169	0.991855	0.986967	0.994631	0.994155	0.987328	0.984486	0.974117	0.975715	0.955621	0.961587	0.986357	0.959887	0.997326	0.99219	0.993605	0.98179	0.978379	0.984213	0.988148	0.992578
mgm4487295	0.940075	0.322873	0.696563	0.890771	0.819147	0.789879	0.633098	0.801316	0.597934	0.192368	0	0.438427	0.399931	0.523605	0.436933	0.994799	0.993249	0.97249	0.969628	0.977814	0.945714	0.956834	0.969455	0.956083	0.926681	0.997372	0.999531	0.99727	0.996856	0.993125	0.989295	0.995593	0.995202	0.989299	0.987254	0.978387	0.979467	0.962402	0.967477	0.988477	0.966971	0.997872	0.993588	0.99475	0.985035	0.982227	0.98671	0.990266	0.993907
mgm4487296	0.886816	0.501615	0.833109	0.944908	0.910616	0.893181	0.763047	0.899462	0.494825	0.48446	0.438427	0	0.334183	0.426662	0.246999	0.997447	0.996684	0.986416	0.984992	0.989052	0.970921	0.978599	0.984905	0.974972	0.96367	0.998295	0.999823	0.998516	0.998457	0.996365	0.994879	0.997837	0.997645	0.994336	0.99373	0.989344	0.989104	0.979954	0.982683	0.9939	0.983668	0.998534	0.996851	0.997422	0.992634	0.991246	0.993208	0.995215	0.997008
mgm4487297	0.944808	0.452374	0.81916	0.939997	0.898775	0.87902	0.758594	0.888479	0.522903	0.4159	0.399931	0.334183	0	0.449895	0.412185	0.997212	0.99638	0.985177	0.983624	0.988052	0.968938	0.976655	0.983529	0.976862	0.961528	0.998998	0.999851	0.998413	0.998315	0.996113	0.994254	0.997638	0.997429	0.993944	0.993156	0.98837	0.988351	0.978578	0.981493	0.993477	0.98218	0.998757	0.996562	0.997186	0.99196	0.990445	0.992954	0.994777	0.996733
mgm4487431	0.933954	0.427508	0.849901	0.950287	0.917192	0.899411	0.797279	0.911477	0.466253	0.562739	0.523605	0.426662	0.449895	0	0.290808	0.997702	0.997015	0.987767	0.986484	0.990143	0.976478	0.980721	0.986406	0.977126	0.966058	0.998323	0.999732	0.998801	0.998611	0.997063	0.995988	0.998053	0.99788	0.995424	0.994356	0.990682	0.991194	0.984084	0.986001	0.995071	0.985291	0.998841	0.997166	0.99768	0.993369	0.992119	0.99413	0.995693	0.997307
mgm4487432	0.878516	0.42693	0.845069	0.948856	0.915674	0.896536	0.763895	0.90499	0.397854	0.483495	0.436933	0.246999	0.412185	0.290808	0	0.997634	0.996927	0.987409	0.986088	0.989854	0.974999	0.980158	0.986008	0.977168	0.965829	0.998409	0.999846	0.998725	0.99857	0.996878	0.995361	0.997996	0.997818	0.995135	0.99419	0.990124	0.990638	0.983057	0.985119	0.99476	0.98486	0.998773	0.997082	0.997612	0.993174	0.991887	0.994095	0.995567	0.997228
mgm4517539	0.999804	0.994621	0.972306	0.913689	0.950372	0.959037	0.98324	0.954302	0.998149	0.993665	0.994799	0.997447	0.997212	0.997702	0.997634	0	0.136547	0.685014	0.710754	0.623026	0.840527	0.788605	0.712183	0.828319	0.875057	0.202156	0.642543	0.349357	0.365552	0.197809	0.565949	0.207689	0.174325	0.392393	0.435892	0.614663	0.621579	0.775784	0.74464	0.413603	0.731204	0.353538	0.199086	0.181403	0.486066	0.549455	0.468458	0.336798	0.128874
mgm4530391	0.999746	0.993017	0.96417	0.889301	0.936016	0.947118	0.978281	0.94104	0.997596	0.991777	0.993249	0.996684	0.99638	0.997015	0.996927	0.136547	0	0.609202	0.639814	0.541321	0.79765	0.733787	0.64152	0.782547	0.84066	0.280075	0.709189	0.445952	0.462278	0.158518	0.503954	0.293257	0.258905	0.292316	0.326626	0.526676	0.534716	0.718166	0.680458	0.302517	0.664295	0.438439	0.220055	0.251989	0.379991	0.451635	0.360313	0.219005	0.196594
mgm4447101	0.998954	0.971555	0.860267	0.647595	0.814235	0.829628	0.913496	0.800458	0.99014	0.966569	0.97249	0.986416	0.985177	0.987767	0.987409	0.685014	0.609202	0	0.126878	0.138472	0.380378	0.242272	0.105053	0.35115	0.507296	0.692924	0.913357	0.806381	0.813624	0.610128	0.686081	0.745907	0.725674	0.468116	0.425128	0.221352	0.220678	0.294227	0.251994	0.442273	0.236099	0.813424	0.636637	0.693332	0.35135	0.304492	0.416891	0.540775	0.660566
mgm4447102	0.998843	0.968598	0.846639	0.589154	0.764321	0.780497	0.904794	0.771203	0.989104	0.963103	0.969628	0.984992	0.983624	0.986484	0.986088	0.710754	0.639814	0.126878	0	0.168378	0.32815	0.236092	0.130695	0.315107	0.488446	0.730433	0.923128	0.825101	0.824075	0.626336	0.695664	0.759141	0.739637	0.486535	0.446355	0.234859	0.244159	0.206274	0.211941	0.460919	0.188301	0.833121	0.655473	0.710842	0.388359	0.392244	0.486607	0.587629	0.676547
mgm4447103	0.999158	0.977043	0.885985	0.675693	0.80501	0.835305	0.929787	0.829906	0.992056	0.973006	0.977814	0.989052	0.988052	0.990143	0.989854	0.623026	0.541321	0.138472	0.168378	0	0.456618	0.358949	0.225643	0.447034	0.588909	0.663883	0.901053	0.765596	0.764975	0.523242	0.581321	0.683066	0.658934	0.353455	0.317925	0.119519	0.120381	0.295661	0.233907	0.324226	0.202411	0.779743	0.560757	0.627642	0.322712	0.33848	0.429036	0.531922	0.582339
mgm4447192	0.997744	0.94278	0.724854	0.386962	0.655292	0.66881	0.828218	0.6394	0.981842	0.936047	0.945714	0.970921	0.968938	0.976478	0.974999	0.840527	0.79765	0.380378	0.32815	0.456618	0	0.24866	0.355515	0.349596	0.256679	0.862331	0.965891	0.90477	0.904143	0.782961	0.800003	0.865088	0.854003	0.691123	0.665954	0.505839	0.501461	0.293101	0.342676	0.675817	0.336832	0.913411	0.806858	0.839714	0.608207	0.637122	0.715901	0.764634	0.815618
mgm4447903	0.998346	0.95538	0.790324	0.570212	0.767971	0.783239	0.868374	0.736018	0.98445	0.947634	0.956834	0.978599	0.976655	0.980721	0.980158	0.788605	0.733787	0.242272	0.236092	0.358949	0.24866	0	0.175141	0.178354	0.316673	0.793022	0.949488	0.874863	0.883151	0.741692	0.780123	0.837291	0.823221	0.645735	0.6093	0.443743	0.444385	0.221288	0.273499	0.627275	0.276134	0.878487	0.749365	0.797579	0.544188	0.468492	0.571831	0.667287	0.776706
mgm4447943	0.998837	0.968419	0.845818	0.63439	0.801467	0.818078	0.904268	0.780461	0.989041	0.962893	0.969455	0.984905	0.983529	0.986406	0.986008	0.712183	0.64152	0.105053	0.130695	0.225643	0.355515	0.175141	0	0.292148	0.454814	0.723216	0.926306	0.826703	0.838037	0.659223	0.715223	0.777976	0.759906	0.534526	0.490043	0.309166	0.306522	0.26271	0.248661	0.51151	0.223153	0.832112	0.671572	0.729802	0.417462	0.340872	0.458714	0.574336	0.701341
mgm4447970	0.998359	0.951747	0.787494	0.649972	0.846373	0.860442	0.889426	0.821691	0.986808	0.94547	0.956083	0.974972	0.976862	0.977126	0.977168	0.828319	0.782547	0.35115	0.315107	0.447034	0.349596	0.178354	0.292148	0	0.356154	0.822129	0.948358	0.902027	0.895935	0.775056	0.813232	0.854923	0.841993	0.67885	0.635651	0.476879	0.469925	0.239184	0.299914	0.657517	0.30402	0.897734	0.795643	0.830176	0.582715	0.527912	0.611692	0.704976	0.803791
mgm4447971	0.997666	0.925788	0.667978	0.51209	0.755863	0.770767	0.782541	0.710775	0.974117	0.910054	0.926681	0.96367	0.961528	0.966058	0.965829	0.875057	0.84066	0.507296	0.488446	0.588909	0.256679	0.316673	0.454814	0.356154	0	0.888995	0.974613	0.932011	0.932279	0.846587	0.861259	0.89909	0.88956	0.789258	0.756128	0.652591	0.654733	0.488078	0.528399	0.778397	0.524518	0.936633	0.854822	0.877978	0.701848	0.660677	0.740963	0.788093	0.858148
mgm4443679	0.999914	0.996424	0.97976	0.940098	0.964213	0.970054	0.990714	0.973165	0.999272	0.997145	0.997372	0.998295	0.998998	0.998323	0.998409	0.202156	0.280075	0.692924	0.730433	0.663883	0.862331	0.793022	0.723216	0.822129	0.888995	0	0.592419	0.366983	0.349449	0.194832	0.700441	0.215878	0.18456	0.472131	0.508143	0.652904	0.646887	0.795084	0.769929	0.45	0.768217	0.328254	0.110442	0.131119	0.483078	0.52925	0.426125	0.334253	0.146481
mgm4443680	0.999973	0.999188	0.995287	0.98575	0.996755	0.99713	0.998637	0.997184	0.999912	0.999538	0.999531	0.999823	0.999851	0.999732	0.999846	0.642543	0.709189	0.913357	0.923128	0.901053	0.965891	0.949488	0.926306	0.948358	0.974613	0.592419	0	0.494223	0.369875	0.663159	0.87707	0.528307	0.565094	0.803934	0.823024	0.892004	0.886569	0.939422	0.931382	0.799973	0.93133	0.363927	0.615598	0.565691	0.818419	0.852085	0.800686	0.748311	0.621159
mgm4443681	0.99991	0.997057	0.984274	0.950459	0.97196	0.976535	0.990572	0.97592	0.999084	0.996669	0.99727	0.998516	0.998413	0.998801	0.998725	0.349357	0.445952	0.806381	0.825101	0.765596	0.90477	0.874863	0.826703	0.902027	0.932011	0.366983	0.494223	0	0.206647	0.447693	0.681917	0.250162	0.282632	0.590426	0.625634	0.760232	0.762803	0.865002	0.844672	0.613296	0.836911	0.244211	0.374361	0.293539	0.671603	0.714336	0.657388	0.583645	0.361901
mgm4443682	0.999882	0.996748	0.983182	0.946966	0.969722	0.975052	0.989844	0.972147	0.998882	0.996169	0.996856	0.998457	0.998315	0.998611	0.99857	0.365552	0.462278	0.813624	0.824075	0.764975	0.904143	0.883151	0.838037	0.895935	0.932279	0.349449	0.369875	0.206647	0	0.408418	0.653155	0.19987	0.241708	0.572489	0.606342	0.748053	0.752941	0.858295	0.837563	0.597548	0.828536	0.129123	0.354902	0.265645	0.657959	0.733944	0.66077	0.577684	0.327534
mgm4443683	0.999721	0.992747	0.961316	0.881351	0.932533	0.943252	0.97701	0.941818	0.997738	0.991855	0.993125	0.996365	0.996113	0.997063	0.996878	0.197809	0.158518	0.610128	0.626336	0.523242	0.782961	0.741692	0.659223	0.775056	0.846587	0.194832	0.663159	0.447693	0.408418	0	0.548701	0.256943	0.224989	0.282207	0.335346	0.4981	0.504233	0.695153	0.656238	0.277641	0.640678	0.432862	0.131107	0.193363	0.352972	0.474316	0.349127	0.249344	0.111745
mgm4443685	0.999665	0.990615	0.954296	0.855386	0.90121	0.918252	0.97019	0.908588	0.996184	0.986967	0.989295	0.994879	0.994254	0.995988	0.995361	0.565949	0.503954	0.686081	0.695664	0.581321	0.800003	0.780123	0.715223	0.813232	0.861259	0.700441	0.87707	0.681917	0.653155	0.548701	0	0.537276	0.51841	0.423359	0.4352	0.526702	0.563264	0.703633	0.659373	0.496389	0.641747	0.742089	0.640605	0.599498	0.610225	0.688339	0.683933	0.579048	0.555051
mgm4443686	0.999834	0.995441	0.976491	0.926403	0.957797	0.965189	0.985785	0.961154	0.998432	0.994631	0.995593	0.997837	0.997638	0.998053	0.997996	0.207689	0.293257	0.745907	0.759141	0.683066	0.865088	0.837291	0.777976	0.854923	0.89909	0.215878	0.528307	0.250162	0.19987	0.256943	0.537276	0	0.0505155	0.451542	0.497851	0.663683	0.669899	0.806761	0.779384	0.477934	0.767533	0.253836	0.199732	0.138502	0.54782	0.645269	0.553361	0.412772	0.165571
mgm4443687	0.99982	0.995037	0.97443	0.920127	0.954137	0.962158	0.984532	0.957777	0.998293	0.994155	0.995202	0.997645	0.997429	0.99788	0.997818	0.174325	0.258905	0.725674	0.739637	0.658934	0.854003	0.823221	0.759906	0.841993	0.88956	0.18456	0.565094	0.282632	0.241708	0.224989	0.51841	0.0505155	0	0.416761	0.465043	0.639201	0.645774	0.791388	0.762121	0.443689	0.749473	0.296953	0.162437	0.107307	0.51738	0.619517	0.522756	0.375122	0.128278
mgm4511246	0.999565	0.988711	0.94032	0.820995	0.896848	0.912942	0.964379	0.910879	0.996474	0.987328	0.989299	0.994336	0.993944	0.995424	0.995135	0.392393	0.292316	0.468116	0.486535	0.353455	0.691123	0.645735	0.534526	0.67885	0.789258	0.472131	0.803934	0.590426	0.572489	0.282207	0.423359	0.451542	0.416761	0	0.0781621	0.309037	0.317167	0.561906	0.509263	0.0839828	0.489605	0.60839	0.378091	0.403249	0.171094	0.309791	0.232333	0.330954	0.322947
mgm4511247	0.999519	0.986818	0.933221	0.800262	0.882297	0.902242	0.959268	0.891247	0.995453	0.984486	0.987254	0.99373	0.993156	0.994356	0.99419	0.435892	0.326626	0.425128	0.446355	0.317925	0.665954	0.6093	0.490043	0.635651	0.756128	0.508143	0.823024	0.625634	0.606342	0.335346	0.4352	0.497851	0.465043	0.0781621	0	0.260165	0.270569	0.526	0.470504	0.10679	0.447215	0.637278	0.41328	0.449257	0.186856	0.285169	0.257182	0.362132	0.375372
mgm4511252	0.99918	0.977871	0.889201	0.683289	0.809522	0.83948	0.931821	0.833834	0.992509	0.974117	0.978387	0.989344	0.98837	0.990682	0.990124	0.614663	0.526676	0.221352	0.234859	0.119519	0.505839	0.443743	0.309166	0.476879	0.652591	0.652904	0.892004	0.760232	0.748053	0.4981	0.526702	0.663683	0.639201	0.309037	0.260165	0	0.0754813	0.307981	0.243416	0.288871	0.219936	0.765047	0.567888	0.612851	0.324587	0.365183	0.448292	0.545003	0.562854
mgm4511253	0.999162	0.978344	0.888025	0.681651	0.81069	0.838909	0.932445	0.835702	0.993212	0.975715	0.979467	0.989104	0.988351	0.991194	0.990638	0.621579	0.534716	0.220678	0.244159	0.120381	0.501461	0.444385	0.306522	0.469925	0.654733	0.646887	0.886569	0.762803	0.752941	0.504233	0.563264	0.669899	0.645774	0.317167	0.270569	0.0754813	0	0.297918	0.229557	0.283762	0.225273	0.763495	0.559076	0.622533	0.289874	0.317117	0.409628	0.51741	0.570452
mgm4511254	0.998452	0.960358	0.802774	0.495863	0.677688	0.722344	0.884127	0.718486	0.987497	0.955621	0.962402	0.979954	0.978578	0.984084	0.983057	0.775784	0.718166	0.294227	0.206274	0.295661	0.293101	0.221288	0.26271	0.239184	0.488078	0.795084	0.939422	0.865002	0.858295	0.695153	0.703633	0.806761	0.791388	0.561906	0.526	0.307981	0.297918	0	0.083151	0.535913	0.108025	0.866705	0.730448	0.773906	0.493766	0.532923	0.617152	0.688584	0.742179
mgm4511255	0.998664	0.965705	0.827295	0.545936	0.715243	0.755457	0.897638	0.751626	0.989203	0.961587	0.967477	0.982683	0.981493	0.986001	0.985119	0.74464	0.680458	0.251994	0.211941	0.233907	0.342676	0.273499	0.248661	0.299914	0.528399	0.769929	0.931382	0.844672	0.837563	0.656238	0.659373	0.779384	0.762121	0.509263	0.470504	0.243416	0.229557	0.083151	0	0.481183	0.0649307	0.846727	0.697545	0.745016	0.452915	0.495286	0.582389	0.660462	0.707136
mgm4511256	0.999532	0.987845	0.935858	0.808512	0.889349	0.906546	0.961682	0.904362	0.996202	0.986357	0.988477	0.9939	0.993477	0.995071	0.99476	0.413603	0.302517	0.442273	0.460919	0.324226	0.675817	0.627275	0.51151	0.657517	0.778397	0.45	0.799973	0.613296	0.597548	0.277641	0.496389	0.477934	0.443689	0.0839828	0.10679	0.288871	0.283762	0.535913	0.481183	0	0.460854	0.62071	0.351168	0.419074	0.154037	0.280521	0.174815	0.285656	0.35094
mgm4511257	0.998741	0.965853	0.83413	0.550494	0.721132	0.763355	0.896763	0.755446	0.988141	0.959887	0.966971	0.983668	0.98218	0.985291	0.98486	0.731204	0.664295	0.236099	0.188301	0.202411	0.336832	0.276134	0.223153	0.30402	0.524518	0.768217	0.93133	0.836911	0.828536	0.640678	0.641747	0.767533	0.749473	0.489605	0.447215	0.219936	0.225273	0.108025	0.0649307	0.460854	0	0.845652	0.681879	0.730201	0.441735	0.502079	0.588525	0.662265	0.692076
mgm4453064	0.99993	0.997348	0.985438	0.954769	0.973285	0.977387	0.993212	0.977945	0.999347	0.997326	0.997872	0.998534	0.998757	0.998841	0.998773	0.353538	0.438439	0.813424	0.833121	0.779743	0.913411	0.878487	0.832112	0.897734	0.936633	0.328254	0.363927	0.244211	0.129123	0.432862	0.742089	0.253836	0.296953	0.60839	0.637278	0.765047	0.763495	0.866705	0.846727	0.62071	0.845652	0	0.359895	0.294973	0.671895	0.708447	0.645735	0.572634	0.358318
mgm4453083.3	0.999759	0.993368	0.965944	0.894582	0.939137	0.949712	0.979364	0.943926	0.997717	0.99219	0.993588	0.996851	0.996562	0.997166	0.997082	0.199086	0.220055	0.636637	0.655473	0.560757	0.806858	0.749365	0.671572	0.795643	0.854822	0.110442	0.615598	0.374361	0.354902	0.131107	0.640605	0.199732	0.162437	0.378091	0.41328	0.567888	0.559076	0.730448	0.697545	0.351168	0.681879	0.359895	0	0.111558	0.408015	0.502431	0.394857	0.295189	0.10171
mgm4465556	0.999803	0.99457	0.972048	0.912857	0.949388	0.958129	0.983083	0.953391	0.998101	0.993605	0.99475	0.997422	0.997186	0.99768	0.997612	0.181403	0.251989	0.693332	0.710842	0.627642	0.839714	0.797579	0.729802	0.830176	0.877978	0.131119	0.565691	0.293539	0.265645	0.193363	0.599498	0.138502	0.107307	0.403249	0.449257	0.612851	0.622533	0.773906	0.745016	0.419074	0.730201	0.294973	0.111558	0	0.482467	0.582041	0.480557	0.373117	0.103705
mgm4465558	0.999434	0.984524	0.921965	0.769274	0.875664	0.886102	0.952294	0.873393	0.994658	0.98179	0.985035	0.992634	0.99196	0.993369	0.993174	0.486066	0.379991	0.35135	0.388359	0.322712	0.608207	0.544188	0.417462	0.582715	0.701848	0.483078	0.818419	0.671603	0.657959	0.352972	0.610225	0.54782	0.51738	0.171094	0.186856	0.324587	0.289874	0.493766	0.452915	0.154037	0.441735	0.671895	0.408015	0.482467	0	0.179854	0.130886	0.270519	0.423144
mgm4451759	0.999327	0.98162	0.910504	0.828803	0.9248	0.9316	0.944803	0.913224	0.99365	0.978379	0.982227	0.991246	0.990445	0.992119	0.991887	0.549455	0.451635	0.304492	0.392244	0.33848	0.637122	0.468492	0.340872	0.527912	0.660677	0.52925	0.852085	0.714336	0.733944	0.474316	0.688339	0.645269	0.619517	0.309791	0.285169	0.365183	0.317117	0.532923	0.495286	0.280521	0.502079	0.708447	0.502431	0.582041	0.179854	0	0.170514	0.335148	0.538879
mgm4451761	0.99946	0.986412	0.934663	0.879113	0.960006	0.962468	0.96702	0.959453	0.99571	0.984213	0.98671	0.993208	0.992954	0.99413	0.994095	0.468458	0.360313	0.416891	0.486607	0.429036	0.715901	0.571831	0.458714	0.611692	0.740963	0.426125	0.800686	0.657388	0.66077	0.349127	0.683933	0.553361	0.522756	0.232333	0.257182	0.448292	0.409628	0.617152	0.582389	0.174815	0.588525	0.645735	0.394857	0.480557	0.130886	0.170514	0	0.209028	0.428445
mgm4453297	0.999633	0.989933	0.948672	0.881037	0.943249	0.946452	0.973885	0.938514	0.996531	0.988148	0.990266	0.995215	0.994777	0.995693	0.995567	0.336798	0.219005	0.540775	0.587629	0.531922	0.764634	0.667287	0.574336	0.704976	0.788093	0.334253	0.748311	0.583645	0.577684	0.249344	0.579048	0.412772	0.375122	0.330954	0.362132	0.545003	0.51741	0.688584	0.660462	0.285656	0.662265	0.572634	0.295189	0.373117	0.270519	0.335148	0.209028	0	0.321034
mgm4491734	0.999771	0.993698	0.967618	0.899524	0.940451	0.950694	0.980385	0.946086	0.997795	0.992578	0.993907	0.997008	0.996733	0.997307	0.997228	0.128874	0.196594	0.660566	0.676547	0.582339	0.815618	0.776706	0.701341	0.803791	0.858148	0.146481	0.621159	0.361901	0.327534	0.111745	0.555051	0.165571	0.128278	0.322947	0.375372	0.562854	0.570452	0.742179	0.707136	0.35094	0.692076	0.358318	0.10171	0.103705	0.423144	0.538879	0.428445	0.321034	0
